# Supplementary material for: Comparative Analysis of Genomic Differentiation and Outcomes of Contact Between Taxa Within a Species Complex of North Temperate Fishes
Source: Ecol Evol. 2026 Jul 21;16(7):e73685. doi: 10.1002/ece3.73685 (PMC13389233; doi:10.1002/ece3.73685)
Supplement: Supplementary file 1 — Table S1: List of all samples used in analyses. [file ECE3-16-e73685-s001.xlsx]

## Sheet: SuppTable1
Supplementary Table 1. List of all samples used in analyses.
Y = used, N = not used. FMISS764 is the proportion of missing
data in the dataset used in this study.
Sample name codes are defined below. For example, AC_AK_AF_A01_012
refers to an Arctic char from Alaska that is allopatric from Dolly Varden
and that has a freshwater-resident life history. It was in sequencing lane A01 and is sample No. 12.
Life history codes apply only to S. alpinus and S. malma malma
Species/subspecies codes
AC = Arctic char, Salvelinus alpinus					Geographic regon code	Ecology code		Sequencing lane code
NDV = Northern Dolly Varden, S. malma malma					AK = Alaska	AF = allopatric, freshwater resident		A01
EPSDV = Eastern Pacific (North America) Southern Dolly Varden, S. m. lordi					BC = British Columbia	AS = allopatric, searun		A02
WPSDV - Western Pacific (Asia) Southern Dolly Varden, S. m. krascheninnikovi					RU = Russia	SF = sympatric, freshwater resident		LBF
BT = Bull trout, S. confluentus					JP = Japan	SS = Sympatric, searun		CHI
xNDVEPSDV = admixed S. m. malma and S. m. lordi					WA = Washington State			BWA
xNDVWPSDV = admixed S. m. malma and S. m. krascheninnikovi								01
xBTEPSDV = admixed S. confluentus and S.m. lordi
SC = stone char, a melanistic form of S. m. malma from Kamchatka
Sample name	Location1	Location2	Sample year	Latitude	Longitude	Admixture	TriangulaR	Fst/dxy	FMISS764	Sequencing lane	Total reads	MapQ20 reads	Q20bases	%genome Q20	Mean depth (Samtools)	No. sites filtered in VCF	Mean depth filtered vcf
AC_AK_AF_A01_011a	Caribou Lakes	Alaska	2011	60.71	-154.71	N	Yp	Y	0.137725	A01	7959540	5943927	49479733	0.0228064	0.455287	229437	20.9136
AC_AK_AF_A01_012	Caribou Lakes	Alaska	2011	60.71	-154.71	N	Yp	Y	0.0682507	A01	11047310	8146049	47688590	0.0219808	0.628288	229443	26.6425
AC_AK_AF_A01_013	Upper Tazimina Lake	Alaska	2011	60.04	-154.25	N	Yp	N	0.0853808	A01	12196776	9426543	46157771	0.0212752	0.728578	229441	27.5966
AC_AK_AF_A01_014b	Upper Tazimina Lake	Alaska	2011	60.04	-154.25	N	Yp	N	0.0682463	A01	12452446	9529152	45281214	0.0208712	0.734584	229444	28.3767
AC_AK_AF_A01_015c	Upper Tazimina Lake	Alaska	2011	60.04	-154.25	N	Yp	N	0.3817	A01	4619776	3424953	36111179	0.0166445	0.263522	229434	12.5943
AC_AK_AF_A01_016d	Upper Tazimina Lake	Alaska	2011	60.04	-154.25	N	Yp	N	0.0661219	A01	15113186	11006081	46752269	0.0215493	0.854753	229441	30.0803
AC_AK_AF_A01_017	Summit Lake (lower)	Alaska	2011	59.7	-153.68	N	Yp	N	0.177783	A01	6956996	4730554	44261370	0.0204011	0.357186	229435	17.4772
AC_AK_AF_A02_018	Lower Tazimina Lake	Alaska	2011	59.99	-154.49	N	Yp	Y	0.163161	A02	11093068	4690945	48212025	0.0222221	0.355565	229439	17.42
AC_AK_AF_A02_019	Summit Lake (lower)	Alaska	2011	59.7	-153.68	N	Yp	N	0.148477	A02	6181346	4443912	39287895	0.0181087	0.335705	229447	17.218
AC_AK_AF_A02_020	Summit Lake (upper)	Alaska	2011	59.7	-153.68	N	Yp	N	0.341989	A02	4864956	3288014	42229617	0.0194647	0.250621	229437	12.1199
AC_AK_AF_A02_021	Summit Lake (upper)	Alaska	2011	59.7	-153.68	N	Yp	N	0.377042	A02	4448292	3002954	36721726	0.0169259	0.22654	229430	10.9114
AC_AK_AF_A04_022	Caribou Lakes	Alaska	2011	60.71	-154.71	N	Yp	Y	0.236409	A04	19990554	8978688	39540153	0.018225	0.619526	229447	21.3804
AC_AK_AF_A04_023	Caribou Lakes	Alaska	2011	60.71	-154.71	N	Yp	Y	0.0824902	A04	11153232	7079409	46225568	0.0213065	0.550176	229444	23.4405
AC_AK_AF_A04_024	Caribou Lakes	Alaska	2011	60.71	-154.71	N	Yp	Y	0.030055	A04	14249126	8959167	47869181	0.0220641	0.682721	229448	30.3445
AC_AK_AF_A04_025	Caribou Lakes	Alaska	2011	60.71	-154.71	N	Yp	Y	0.0636406	A04	11140816	8219426	43540383	0.0200688	0.637557	229441	25.4229
AC_AK_AF_A04_026	Caribou Lakes	Alaska	2011	60.71	-154.71	N	Yp	Y	0.0408642	A04	11866398	8095687	44193615	0.0203699	0.619378	229449	27.2316
AC_AK_AF_A04_027	Caribou Lakes	Alaska	2011	60.71	-154.71	N	Yp	Y	0.0407467	A04	12214158	7568998	44134642	0.0203427	0.570607	229444	26.3758
AC_AK_AF_A04_028	Caribou Lakes	Alaska	2011	60.71	-154.71	N	Yp	Y	0.0657084	A04	8895254	6411950	42466555	0.0195739	0.487263	229448	23.2783
AC_AK_AF_A04_029	Caribou Lakes	Alaska	2011	60.71	-154.71	N	Yp	Y	0.0480732	A04	9638920	6880727	44333916	0.0204346	0.521585	229446	24.5537
AC_AK_AF_A04_030	Caribou Lakes	Alaska	2011	60.71	-154.71	N	Yp	Y	0.0375209	A04	12805078	8495677	44575144	0.0205458	0.634704	229444	28.4662
AC_AK_AF_A04_031	Caribou Lakes	Alaska	2011	60.71	-154.71	N	Yp	Y	0.0558917	A04	11339636	8429088	44145035	0.0203475	0.653498	229441	25.9716
AC_AK_AF_A04_032	Caribou Lakes	Alaska	2011	60.71	-154.71	N	Yp	Y	0.0776059	A04	8951818	6163977	46251111	0.0213183	0.471353	229435	22.0731
AC_AK_AF_A04_033	Caribou Lakes	Alaska	2011	60.71	-154.71	N	Yp	Y	0.0616555	A04	9784322	7028890	44036109	0.0202973	0.537718	229441	24.3355
AC_AK_AF_A04_034	Caribou Lakes	Alaska	2011	60.71	-154.71	N	Yp	Y	0.0376776	A04	12707084	8577456	43782554	0.0201804	0.642168	229446	29.1898
AC_AK_AF_A04_035	Caribou Lakes	Alaska	2011	60.71	-154.71	N	Yp	Y	0.26286	A04	5778518	4525322	41847063	0.0192883	0.349594	229418	16.2808
AC_AK_AF_A04_036	Caribou Lakes	Alaska	2011	60.71	-154.71	N	Yp	Y	0.0500714	A04	11111978	7780359	44861580	0.0206778	0.598229	229440	25.6777
AC_AK_AF_A04_037	Caribou Lakes	Alaska	2011	60.71	-154.71	N	Yp	Y	0.076622	A04	8181136	5482527	41944946	0.0193334	0.415266	229443	20.3763
AC_AK_AF_A04_038	Caribou Lakes	Alaska	2011	60.71	-154.71	N	Yp	Y	0.0668881	A04	9396128	6440015	43542454	0.0200698	0.495566	229446	23.0439
AC_AK_AF_A04_039e	Caribou Lakes	Alaska	2011	60.71	-154.71	N	Yp	Y	0.0643501	A04	11761374	8849879	45125540	0.0207995	0.687996	229443	25.8149
AC_AK_AF_A04_040e	Caribou Lakes	Alaska	2011	60.71	-154.71	N	Yp	Y	0.0557263	A04	11119240	7095364	43675522	0.0201311	0.546141	229444	24.3669
AC_AK_AF_A04_041	Caribou Lakes	Alaska	2011	60.71	-154.71	N	Yp	Y	0.0420048	A04	13043454	8392533	43540950	0.0200691	0.624989	229444	28.6235
AC_AK_AF_A04_042	Lower Tazimina Lake	Alaska	2011	59.99	-154.49	N	Yp	Y	0.0439637	A04	15143150	11670101	45252455	0.020858	0.902732	229439	27.8902
AC_AK_AF_A04_043	Lower Tazimina Lake	Alaska	2011	59.99	-154.49	N	Yp	Y	0.0519346	A04	11431332	6852830	43707017	0.0201456	0.526741	229449	23.7414
AC_AK_AF_A04_044	Lower Tazimina Lake	Alaska	2011	59.99	-154.49	N	Yp	Y	0.0525484	A04	11468002	8077995	44551771	0.020535	0.622162	229447	25.8905
AC_AK_AF_A04_045	Lower Tazimina Lake	Alaska	2011	59.99	-154.49	N	Yp	Y	0.0862167	A04	9257206	6524441	43319631	0.0199671	0.506779	229444	22.1947
AC_AK_AF_A04_046	Lower Tazimina Lake	Alaska	2011	59.99	-154.49	N	Yp	Y	0.0710107	A04	11925324	6385853	42064908	0.0193887	0.476054	229444	21.6373
AC_AK_AF_A04_047	Lower Tazimina Lake	Alaska	2011	59.99	-154.49	N	Yp	Y	0.0431192	A04	11961222	8789803	44337371	0.0204362	0.671259	229435	27.78
AC_AK_AF_A04_048	Lower Tazimina Lake	Alaska	2011	59.99	-154.49	N	Yp	Y	0.0574589	A04	10368380	7166774	44740292	0.0206219	0.552894	229445	24.3473
AC_AK_AF_A04_049	Lower Tazimina Lake	Alaska	2011	59.99	-154.49	N	Yp	Y	0.0429756	A04	11140100	8244077	45958465	0.0211834	0.63503	229439	26.8669
AC_AK_AF_A04_050	Lower Tazimina Lake	Alaska	2011	59.99	-154.49	N	Yp	Y	0.107835	A04	12679496	9699082	47437667	0.0218652	0.754313	229438	24.6044
AC_AK_AF_A04_051b	Lower Tazimina Lake	Alaska	2011	59.99	-154.49	N	Yp	Y	0.0487088	A04	11747274	8194964	44732588	0.0206183	0.620911	229443	27.3286
AC_AK_AF_A04_052	Lower Tazimina Lake	Alaska	2011	59.99	-154.49	N	Yp	Y	0.0612985	A04	8831544	6191324	43205712	0.0199146	0.472002	229447	22.2569
AC_AK_AF_A04_053	Lower Tazimina Lake	Alaska	2011	59.99	-154.49	N	Yp	Y	0.0419482	A04	11157796	7866305	42807268	0.0197309	0.597613	229438	26.6104
AC_AK_AF_A04_054d	Lower Tazimina Lake	Alaska	2011	59.99	-154.49	N	Yp	Y	0.0699441	A04	11001780	7709634	44563570	0.0205404	0.590096	229448	24.9623
AC_AK_AF_A04_055c	Lower Tazimina Lake	Alaska	2011	59.99	-154.49	N	Yp	Y	0.0307646	A04	15514036	9873956	45504055	0.0209739	0.748966	229444	31.5683
AC_AK_AF_A04_056	Lower Tazimina Lake	Alaska	2011	59.99	-154.49	N	Yp	Y	0.058926	A04	11873922	9210612	44952325	0.0207196	0.710002	229443	26.5249
AC_AK_AF_A04_057	Summit Lake (Lower)	Alaska	2009	59.7	-153.69	N	Yp	N	0.0751463	A04	9663792	6710280	43456548	0.0200302	0.512753	229437	22.8988
AC_AK_AF_A04_058	Summit Lake (Lower)	Alaska	2009	59.7	-153.69	N	Yp	N	0.0525702	A04	10998378	6799366	43839464	0.0202067	0.520416	229444	24.2772
AC_AK_AF_A04_059	Summit Lake (Lower)	Alaska	2009	59.7	-153.69	N	Yp	N	0.0970128	A04	10163838	5610647	42262489	0.0194798	0.430281	229439	19.8005
AC_AK_AF_A04_060	Summit Lake (Lower)	Alaska	2009	59.7	-153.69	N	Yp	N	0.115179	A04	7459308	4812403	41471655	0.0191153	0.366849	229448	17.6249
AC_AK_AF_A04_061	Summit Lake (Lower)	Alaska	2009	59.7	-153.69	N	Yp	N	0.0427405	A04	11540300	8182634	43340669	0.0199768	0.62525	229445	27.1815
AC_AK_AF_A04_062	Summit Lake (Lower)	Alaska	2009	59.7	-153.69	N	Yp	N	0.20551	A04	8223294	4537368	40574585	0.0187018	0.340114	229446	15.1103
AC_AK_AF_A04_064	Summit Lake (Lower)	Alaska	2009	59.7	-153.69	N	Yp	N	0.0316353	A04	13977414	9713521	45150974	0.0208112	0.75322	229437	29.4161
AC_AK_AF_A04_065	Summit Lake (Lower)	Alaska	2009	59.7	-153.69	N	Yp	N	0.0751463	A04	11605134	8699242	45060041	0.0207693	0.67313	229449	25.6812
AC_AK_AF_A04_066	Summit Lake (Lower)	Alaska	2009	59.7	-153.69	N	Yp	N	0.200677	A04	6930268	4139493	40951546	0.0188756	0.312632	229441	15.2334
AC_AK_AF_A04_068	Summit Lake (Lower)	Alaska	2009	59.7	-153.69	N	Yp	N	0.0754075	A04	8960900	6254164	43353816	0.0199828	0.480579	229435	21.9452
AC_AK_AF_A04_069	Summit Lake (Lower)	Alaska	2009	59.7	-153.69	N	Yp	N	0.0684858	A04	11576414	8492896	44869780	0.0206816	0.650055	229437	25.4505
AC_AK_AF_A04_070	Summit Lake (Lower)	Alaska	2009	59.7	-153.69	N	Yp	N	0.0554433	A04	13181592	10039439	44298038	0.020418	0.776081	229436	27.4702
AC_AK_AF_A04_071	Summit Lake (Lower)	Alaska	2009	59.7	-153.69	N	Yp	N	0.0714808	A04	9888866	7170120	43396721	0.0200026	0.556024	229433	23.5626
AC_AK_AF_A04_072	Summit Lake (Lower)	Alaska	2009	59.7	-153.69	N	Yp	N	0.0679068	A04	11608534	8552871	46147246	0.0212704	0.6595	229445	25.7066
AC_AK_AF_A04_073	Summit Lake (Lower)	Alaska	2009	59.7	-153.69	N	Yp	N	0.193508	A04	8954578	5201694	40590116	0.018709	0.380971	229442	16.9436
AC_AK_AF_A04_074	Upper Tazimina Lake	Alaska	2011	60.04	-154.25	N	Yp	N	0.136345	A04	9886766	7514434	48784395	0.0224859	0.58689	229435	21.9067
AC_AK_AF_A04_075	Upper Tazimina Lake	Alaska	2011	60.04	-154.25	N	Yp	N	0.0414432	A04	15635450	12267220	51078024	0.0235431	0.949666	229445	28.8718
AC_AK_AF_A04_076	Upper Tazimina Lake	Alaska	2011	60.04	-154.25	N	Yp	N	0.0364587	A04	13411692	9473415	66247328	0.030535	0.728646	229444	29.0631
AC_AK_AF_A04_077	Upper Tazimina Lake	Alaska	2011	60.04	-154.25	N	Yp	N	0.0378126	A04	12377346	7646440	44858911	0.0206766	0.57344	229445	26.4261
AC_AK_AF_A04_078	Upper Tazimina Lake	Alaska	2011	60.04	-154.25	N	Yp	N	0.0617425	A04	11777386	7996450	51976303	0.0239571	0.613662	229439	25.0027
AC_AK_AF_A04_079	Upper Tazimina Lake	Alaska	2011	60.04	-154.25	N	Yp	N	0.0596399	A04	12659686	8426021	46945773	0.0216385	0.65362	229442	26.6799
AC_AK_AF_A04_081	Upper Tazimina Lake	Alaska	2011	60.04	-154.25	N	Yp	N	0.336617	A04	10295854	4659277	43313145	0.0199641	0.33341	229438	12.6103
AC_AK_AF_CHI_088a	Caribou Lakes	Alaska	2011	60.71	-154.71	N	Yp	Y	0.13772	CHI	10128478	7460351	43229840	0.0199257	0.576061	229443	29.8373
AC_AK_AF_LBF_089	Caribou Lakes	Alaska	2011	60.71	-154.71	N	Yp	Y	0.305356	LBF	6087860	3906163	43852784	0.0202128	0.311065	229439	13.3883
AC_AK_AF_LBF_090	Summit Lake (lower)	Alaska	2009	59.7	-153.69	N	Yp	N	0.206755	LBF	7166482	4550894	42872611	0.019761	0.355664	229427	15.8494
AC_AK_AF_LBF_091	Summit Lake (lower)	Alaska	2009	59.7	-153.69	N	Yp	N	0.422089	LBF	4640820	3152435	40870025	0.018838	0.249147	229431	11.289
AC_AK_AF_LBF_092	Summit Lake (lower)	Alaska	2009	59.7	-153.69	N	Yp	N	0.327292	LBF	6081908	4114730	43363562	0.0199873	0.333335	229445	13.7287
AC_AK_AF_LBF_093	Summit Lake (lower)	Alaska	2009	59.7	-153.69	N	Yp	N	0.277783	LBF	7693120	5411956	44479076	0.0205015	0.431539	229426	15.9914
AC_AK_AF_LBF_094	Summit Lake (upper)	Alaska	2009	59.71	-153.66	N	Yp	N	0.113459	LBF	9345308	6150824	45912585	0.0211622	0.484199	229439	20.525
AC_AK_AF_LBF_095	Summit Lake (upper)	Alaska	2009	59.71	-153.66	N	Yp	N	0.524091	LBF	4744476	2542055	35213177	0.0162306	0.192848	229439	8.65436
AC_AK_AF_LBF_096	Summit Lake (upper)	Alaska	2009	59.71	-153.66	N	Yp	N	0.578346	LBF	5872990	2821490	33707484	0.0155366	0.208507	229445	8.15972
AC_AK_SF_A01_097	Aleknagik Lake	Alaska	2011	59.3378	-158.832	Y	Y	Y	0.0707059	A01	14120580	7137272	47235461	0.021772	0.535524	229444	26.0273
AC_AK_SF_A01_098	Aleknagik Lake	Alaska	2011	59.3378	-158.832	Y	Y	Y	0.101897	A01	8352696	6361206	47926198	0.0220904	0.489237	229447	23.1512
AC_AK_SF_A01_104	Lake Nerka	Alaska	2012	59.58	-158.81	Y	Y	Y	0.0634708	A01	12614038	9409414	46984548	0.0216563	0.720142	229447	28.8831
AC_AK_SF_A01_105	Lake Nerka	Alaska	2012	59.58	-158.81	Y	Y	Y	0.0807011	A01	11537164	8181894	48604063	0.0224028	0.624814	229447	26.262
AC_AK_SF_A01_106	Lake Nerka	Alaska	2012	59.58	-158.81	Y	Y	Y	0.142039	A01	8692192	6182883	48255144	0.022242	0.465668	229439	20.7208
AC_AK_SF_A02_107	Aleknagik Lake	Alaska	2012	59.3378	-158.832	Y	Y	Y	0.196833	A02	8665064	5998209	43849734	0.0202114	0.460726	229419	20.2682
AC_AK_SF_A02_108	Aleknagik Lake	Alaska	2012	59.3378	-158.832	Y	Y	Y	0.151481	A02	7014968	5108135	42669025	0.0196672	0.390484	229442	18.637
AC_AK_SF_A02_109	Iliamna Lake	Alaska	2009	59.56	-155.15	Y	Y	Y	0.230114	A02	7208882	5368732	40578113	0.0187034	0.413574	229430	18.1696
AC_AK_SF_A02_110	Iliamna Lake	Alaska	2009	59.56	-155.15	Y	Y	Y	0.177461	A02	7381046	5605559	40398483	0.0186206	0.430291	229424	19.321
AC_AK_SF_A02_111	Lake Nerka	Alaska	2012	59.58	-158.81	N	Y	Y	0.142461	A02	6964432	5290597	40416163	0.0186288	0.404571	229441	19.2479
AC_AK_SF_A02_112	Lake Nerka	Alaska	2012	59.58	-158.81	N	Y	Y	0.146187	A02	6284576	4663199	39681188	0.01829	0.35197	229446	17.638
AC_AK_SF_A02_113	Lake Nerka	Alaska	2012	59.58	-158.81	N	Y	Y	0.128091	A02	11985356	6330285	43353911	0.0199829	0.48278	229432	21.6565
AC_AK_SF_A02_114	Lake Nerka	Alaska	2012	59.58	-158.81	N	Y	Y	0.380372	A02	4383934	2978119	34532024	0.0159167	0.223894	229441	11.2866
AC_AK_SF_A02_115	Lake Nerka	Alaska	2012	59.58	-158.81	N	Y	Y	0.185815	A02	8117396	6352219	40759041	0.0187868	0.485701	229430	20.8963
AC_AK_SF_A02_116	Lake Nerka	Alaska	2012	59.58	-158.81	N	Y	Y	0.115862	A02	11605472	5948968	41578527	0.0191646	0.451613	229434	21.1916
AC_AK_SF_A04_117	Aleknagik Lake	Alaska	2012	59.34	-158.83	Y	Y	Y	0.0449998	A04	11390952	8005270	44804933	0.0206517	0.61253	229452	26.5972
AC_AK_SF_A04_118	Aleknagik Lake	Alaska	2012	59.34	-158.83	Y	Y	Y	0.0596747	A04	12971844	8781226	47008184	0.0216672	0.680223	229442	26.7959
AC_AK_SF_A04_119	Aleknagik Lake	Alaska	2012	59.34	-158.83	Y	Y	Y	0.0707103	A04	12830154	9230957	52113601	0.0240204	0.692515	229452	29.3445
AC_AK_SF_A04_120	Aleknagik Lake	Alaska	2012	59.34	-158.83	Y	Y	Y	0.0918933	A04	9269564	6568331	43994305	0.020278	0.50641	229439	22.4749
AC_AK_SF_A04_121	Aleknagik Lake	Alaska	2012	59.34	-158.83	Y	Y	Y	0.0390445	A04	12541434	8892712	49598193	0.022861	0.672564	229443	28.6196
AC_AK_SF_A04_122	Aleknagik Lake	Alaska	2012	59.34	-158.83	Y	Y	Y	0.0598314	A04	10416100	7576903	44870688	0.020682	0.587023	229446	25.0233
AC_AK_SF_A04_123	Aleknagik Lake	Alaska	2012	59.34	-158.83	Y	Y	Y	0.0342995	A04	13417494	8866391	47927724	0.0220911	0.671676	229442	29.572
AC_AK_SF_A04_124	Aleknagik Lake	Alaska	2012	59.34	-158.83	Y	Y	Y	0.0360234	A04	11834312	8175987	44537802	0.0205286	0.609918	229441	29.4105
AC_AK_SF_A04_125	Aleknagik Lake	Alaska	2012	59.34	-158.83	Y	Y	Y	0.0818503	A04	8355194	5628482	43352797	0.0199824	0.427727	229447	20.7063
AC_AK_SF_A04_126	Aleknagik Lake	Alaska	2012	59.34	-158.83	Y	Y	Y	0.07603	A04	8504432	6019796	43696156	0.0201406	0.45504	229447	21.9151
AC_AK_SF_A04_127	Aleknagik Lake	Alaska	2012	59.34	-158.83	Y	Y	Y	0.0872658	A04	8326288	5409659	44260744	0.0204009	0.414844	229447	19.7501
AC_AK_SF_A04_128	Aleknagik Lake	Alaska	2012	59.34	-158.83	Y	Y	Y	0.0581598	A04	11618070	8534512	46162704	0.0212775	0.653257	229447	26.3398
AC_AK_SF_A04_129	Aleknagik Lake	Alaska	2012	59.34	-158.83	Y	Y	Y	0.0340557	A04	11801140	8127046	45204480	0.0208358	0.615459	229447	28.5383
AC_AK_SF_A04_130	Aleknagik Lake	Alaska	2012	59.34	-158.83	Y	Y	Y	0.0563532	A04	10795642	7111427	44598071	0.0205563	0.538067	229447	24.5147
AC_AK_SF_A04_131	Aleknagik Lake	Alaska	2012	59.34	-158.83	Y	Y	Y	0.0696307	A04	8219660	5768968	43222886	0.0199225	0.439806	229443	21.5722
AC_AK_SF_A04_132	Aleknagik Lake	Alaska	2011	59.34	-158.83	Y	Y	Y	0.0829735	A04	8579452	5704199	42502374	0.0195904	0.431979	229441	21.1866
AC_AK_SF_A04_133	Aleknagik Lake	Alaska	2011	59.34	-158.83	Y	Y	Y	0.0498581	A04	11003778	7660536	44748611	0.0206257	0.578488	229447	26.2763
AC_AK_SF_A04_134	Aleknagik Lake	Alaska	2011	59.34	-158.83	Y	Y	Y	0.0535105	A04	9013118	6346021	43502689	0.0200515	0.48463	229449	23.3311
AC_AK_SF_A04_135	Aleknagik Lake	Alaska	2011	59.34	-158.83	Y	Y	Y	0.0288883	A04	13780730	9534369	45515328	0.0209791	0.724315	229450	30.4488
AC_AK_SF_A04_136	Aleknagik Lake	Alaska	2011	59.34	-158.83	Y	Y	Y	0.0608936	A04	11010006	7963369	50137105	0.0231094	0.609887	229445	25.6849
AC_AK_SF_A04_137	Iliamna Lake	Alaska	2004	59.56	-155.15	Y	Y	Y	0.0757906	A04	10227582	7007340	45446887	0.0209476	0.539641	229442	23.369
AC_AK_SF_A04_138	Iliamna Lake	Alaska	2004	59.56	-155.15	Y	Y	Y	0.0461578	A04	11047732	7649047	43914280	0.0202412	0.57722	229446	25.8219
AC_AK_SF_A04_139	Iliamna Lake	Alaska	2004	59.56	-155.15	Y	Y	Y	0.0435371	A04	10911768	7139564	43429875	0.0200179	0.538533	229444	25.0724
AC_AK_SF_A04_140	Iliamna Lake	Alaska	2004	59.56	-155.15	Y	Y	Y	0.108253	A04	10742542	8120924	43848306	0.0202108	0.627752	229439	23.3016
AC_AK_SF_A04_141	Iliamna Lake	Alaska	2004	59.56	-155.15	Y	Y	Y	0.160888	A04	8388856	4771520	40658345	0.0187404	0.365428	229448	16.8254
AC_AK_SF_A04_142	Iliamna Lake	Alaska	2004	59.56	-155.15	Y	Y	Y	0.0702401	A04	11915374	8440684	46766457	0.0215558	0.641076	229447	27.1667
AC_AK_SF_A04_143	Iliamna Lake	Alaska	2004	59.56	-155.15	Y	Y	Y	0.0373685	A04	14864604	9254180	45524989	0.0209836	0.718258	229445	29.323
AC_AK_SF_A04_144	Iliamna Lake	Alaska	2004	59.56	-155.15	Y	Y	Y	0.0304599	A04	14387572	9700032	44632848	0.0205724	0.730955	229446	30.9021
AC_AK_SF_A04_145	Iliamna Lake	Alaska	2004	59.56	-155.15	Y	Y	Y	0.0342603	A04	14451050	10439302	45158889	0.0208148	0.808243	229432	29.2617
AC_AK_SF_A04_146	Iliamna Lake	Alaska	2004	59.56	-155.15	Y	Y	Y	0.0766264	A04	11518616	7783948	48080330	0.0221614	0.59325	229453	25.7746
AC_AK_SF_A04_147	Iliamna Lake	Alaska	2004	59.56	-155.15	Y	Y	Y	0.0457138	A04	11067486	7381867	43836903	0.0202055	0.563599	229449	25.3914
AC_AK_SF_A04_148	Iliamna Lake	Alaska	2004	59.56	-155.15	Y	Y	Y	0.0601928	A04	10101030	6707668	44152409	0.0203509	0.514853	229449	23.8003
AC_AK_SF_A04_149	Iliamna Lake	Alaska	2004	59.56	-155.15	Y	Y	Y	0.0219579	A04	15283334	10622804	45240063	0.0208522	0.81228	229447	31.8857
AC_AK_SF_A04_150	Iliamna Lake	Alaska	2004	59.56	-155.15	Y	Y	Y	0.0424662	A04	14202776	8747571	45758914	0.0210914	0.674784	229448	28.077
AC_AK_SF_A04_151	Iliamna Lake	Alaska	2004	59.56	-155.15	Y	Y	Y	0.050794	A04	11121844	7584915	44230418	0.0203869	0.582557	229441	25.5979
AC_AK_SF_A04_152	Iliamna Lake	Alaska	2004	59.56	-155.15	Y	Y	Y	0.10413	A04	10939622	7514112	56101987	0.0258588	0.585308	229438	23.1488
AC_AK_SF_A04_153	Lake Nerka	Alaska	2012	59.58	-158.81	Y	Y	Y	0.0688732	A04	11744158	8465524	47402222	0.0218488	0.653588	229447	26.5566
AC_AK_SF_A04_154	Lake Nerka	Alaska	2012	59.58	-158.81	Y	Y	Y	0.0665834	A04	9867320	6829117	44370387	0.0204514	0.526766	229455	23.4828
AC_AK_SF_A04_155	Lake Nerka	Alaska	2012	59.58	-158.81	Y	Y	Y	0.0796737	A04	11080808	8522351	45317611	0.020888	0.659166	229443	24.7571
AC_AK_SF_A04_156	Lake Nerka	Alaska	2012	59.58	-158.81	Y	Y	Y	0.133088	A04	8984228	5389301	41589085	0.0191694	0.395412	229444	18.6747
AC_AK_SF_A04_157	Lake Nerka	Alaska	2012	59.58	-158.81	Y	Y	Y	0.0509464	A04	9969794	7224330	45667152	0.0210491	0.553277	229442	25.1534
AC_AK_SF_A04_158	Lake Nerka	Alaska	2012	59.58	-158.81	Y	Y	Y	0.0802962	A04	10959966	7586940	47400624	0.0218481	0.578771	229451	25.1189
AC_AK_SF_A04_159	Lake Nerka	Alaska	2012	59.58	-158.81	Y	Y	Y	0.0471286	A04	11883396	7884499	44899353	0.0206952	0.600956	229449	26.768
AC_AK_SF_A04_160	Lake Nerka	Alaska	2012	59.58	-158.81	Y	Y	Y	0.100935	A04	7667494	5139847	45429970	0.0209398	0.395788	229441	19.1071
AC_AK_SF_A04_161	Lake Nerka	Alaska	2012	59.58	-158.81	Y	Y	Y	0.0824206	A04	8241042	5737358	43833670	0.020204	0.439023	229440	20.858
AC_AK_SF_A04_162	Lake Nerka	Alaska	2012	59.58	-158.81	Y	Y	Y	0.0509159	A04	11745902	8304830	45749991	0.0210873	0.643655	229442	26.0835
AC_AK_SF_A04_163	Lake Nerka	Alaska	2012	59.58	-158.81	Y	Y	Y	0.0743104	A04	9945222	6967266	50220874	0.023148	0.531638	229446	23.5439
AC_AK_SF_A04_164	Lake Nerka	Alaska	2012	59.58	-158.81	Y	Y	Y	0.0621953	A04	13306552	10068846	54652826	0.0251908	0.760554	229443	30.7239
AC_AK_SF_A04_165	Lake Nerka	Alaska	2012	59.58	-158.81	Y	Y	Y	0.0664179	A04	12228090	8126768	46655987	0.0215049	0.632362	229433	25.2967
AC_AK_SF_A04_166	Lake Nerka	Alaska	2012	59.58	-158.81	Y	Y	Y	0.041317	A04	12063234	8336571	46729232	0.0215386	0.626026	229452	27.7558
AC_AK_SF_A04_167	Lake Nerka	Alaska	2012	59.58	-158.81	Y	Y	Y	0.0737576	A04	8620042	5768732	43827853	0.0202013	0.439739	229453	21.229
AC_AK_SF_A04_168	Lake Nerka	Alaska	2012	59.58	-158.81	Y	Y	Y	0.0489352	A04	11449400	7721919	46324756	0.0213522	0.578308	229449	26.2929
AC_AK_SF_A04_169	Lake Nerka	Alaska	2012	59.58	-158.81	Y	Y	Y	0.059296	A04	13336210	7138306	44673688	0.0205912	0.534957	229445	23.7675
AC_AK_SF_A04_170	Lake Nerka	Alaska	2012	59.58	-158.81	Y	Y	Y	0.0732918	A04	9562888	6103926	42741913	0.0197008	0.457793	229445	21.8762
AC_AK_SF_A04_171	Lake Nerka	Alaska	2012	59.58	-158.81	Y	Y	Y	0.0414998	A04	11473288	7484031	45321731	0.0208899	0.568072	229451	25.8905
AC_AK_SF_A04_172	Lake Nerka	Alaska	2012	59.58	-158.81	Y	Y	Y	0.0555261	A04	11985164	7169082	44522418	0.0205215	0.551274	229447	24.4626
AC_AK_SF_A04_173	Lake Nerka	Alaska	2012	59.58	-158.81	Y	Y	Y	0.0603756	A04	12943036	7195227	45873794	0.0211444	0.555497	229447	24.817
AC_AK_SF_A04_174	Lake Nerka	Alaska	2012	59.58	-158.81	Y	Y	Y	0.0444252	A04	11440638	8063780	44924114	0.0207066	0.612789	229435	26.8396
AC_AK_SF_LBF_176	Aleknagik Lake	Alaska	2012	59.3378	-158.832	Y	Y	Y	0.180395	LBF	9054100	6416447	48587349	0.0223951	0.514534	229438	19.3292
AC_AK_SF_LBF_177	Aleknagik Lake	Alaska	2012	59.3378	-158.832	Y	Y	Y	0.209092	LBF	8296568	5431316	49763184	0.0229371	0.434435	229437	17.3822
AC_AK_SF_LBF_178	Aleknagik Lake	Alaska	2012	59.3378	-158.832	Y	Y	Y	0.332055	LBF	7082868	3911277	39055247	0.0180015	0.29142	229444	13.1482
AC_AK_SF_LBF_179	Aleknagik Lake	Alaska	2012	59.3378	-158.832	Y	Y	Y	0.22503	LBF	6818974	4630689	42721499	0.0196914	0.366397	229439	16.4028
AC_AK_SF_LBF_180e	Iliamna Lake	Alaska	2004	59.56	-155.15	Y	Y	Y	0.176717	LBF	7956246	4817633	42631684	0.01965	0.37176	229444	16.3731
AC_AK_SF_LBF_181f	Iliamna Lake	Alaska	2004	59.56	-155.15	Y	Y	Y	0.380986	LBF	5928458	3974817	42335983	0.0195137	0.316833	229420	12.2354
AC_AK_SF_LBF_182g	Iliamna Lake	Alaska	2004	59.56	-155.15	Y	Y	Y	0.219018	LBF	8179646	4340118	42377473	0.0195328	0.342024	229433	14.7118
AC_AK_SF_LBF_183	Iliamna Lake	Alaska	2004	59.56	-155.15	Y	Y	Y	0.21183	LBF	9377122	6235849	45717681	0.0210724	0.49918	229436	17.5383
AC_AK_SF_LBF_184	Lake Nerka	Alaska	2012	59.58	-158.81	Y	Y	Y	0.14206	LBF	12033640	8924783	46528183	0.021446	0.717889	229437	21.8729
AC_AK_SF_LBF_185	Lake Nerka	Alaska	2012	59.58	-158.81	Y	Y	Y	0.1322	LBF	8462568	5987655	45081706	0.0207793	0.469042	229435	19.9015
AC_AK_SF_LBF_186	Lake Nerka	Alaska	2012	59.58	-158.81	Y	Y	Y	0.202358	LBF	6994624	4357098	42412404	0.0195489	0.342474	229448	15.961
AC_AK_SF_LBF_187	Lake Nerka	Alaska	2012	59.58	-158.81	Y	Y	Y	0.441871	LBF	4315794	2547751	37753155	0.0174014	0.203931	229433	9.61355
AC_AK_SF_LBF_188	Lake Nerka	Alaska	2012	59.58	-158.81	Y	Y	Y	0.698122	LBF	7486536	2258711	32177368	0.0148313	0.147217	229443	5.7099
NDV_AK_AF_A01_250	Upper Anaktuvuk Tributary	Alaska	2005	68.14	-151.53	N	Yp	Y	0.639283	A01	9905774	1754493	25743375	0.0118657	0.130872	229444	6.76667
NDV_AK_AF_A01_251	Wulik River	Alaska	2005	68.0203	-163.33	N	Yp	N	0.249364	A01	6068148	4616949	45018506	0.0207501	0.348127	229449	16.4638
NDV_AK_AF_A01_252	Wulik River	Alaska	2005	68.0203	-163.33	N	Yp	N	0.393628	A01	5526174	3978790	49443127	0.0227895	0.30138	229449	12.9667
NDV_AK_AF_A02_253	Wulik River	Alaska	2005	68.0203	-163.33	N	Yp	N	0.177453	A02	7981016	4973981	44065245	0.0203107	0.374139	229448	18.038
NDV_AK_AF_A02_254	Wulik River	Alaska	2005	68.0203	-163.33	N	Yp	N	0.201992	A02	6492590	4909984	42886146	0.0197673	0.36601	229445	17.29
NDV_AK_AF_A02_255	Wulik River	Alaska	2005	68.0203	-163.33	N	Yp	N	0.208309	A02	6178000	4728508	42811647	0.0197329	0.356576	229451	17.4591
NDV_AK_AF_A04_256	Upper Anaktuvuk Tributary	Alaska	2005	68.14	-151.53	N	Yp	Y	0.164698	A04	7747926	5071654	60758223	0.0280049	0.382425	229443	17.085
NDV_AK_AF_A04_258	Upper Anaktuvuk Tributary	Alaska	2005	68.14	-151.53	N	Yp	Y	0.0396496	A04	12167826	9292548	46189085	0.0212897	0.692388	229451	29.3297
NDV_AK_AF_A04_259	Upper Anaktuvuk Tributary	Alaska	2005	68.14	-151.53	N	Yp	Y	0.0521784	A04	8847632	6497398	45071498	0.0207746	0.486018	229456	23.3866
NDV_AK_AF_A04_260	Upper Anaktuvuk Tributary	Alaska	2005	68.14	-151.53	N	Yp	Y	0.0445645	A04	12509974	9515661	46885505	0.0216107	0.724674	229456	27.5836
NDV_AK_AF_A04_261	Upper Anaktuvuk Tributary	Alaska	2005	68.14	-151.53	N	Yp	Y	0.0566927	A04	9739310	7072916	45418438	0.0209345	0.528548	229454	24.5345
NDV_AK_AF_A04_262	Upper Anaktuvuk Tributary	Alaska	2005	68.14	-151.53	N	Yp	Y	0.0834654	A04	8815298	6691026	44525690	0.020523	0.508121	229453	22.4727
NDV_AK_AF_A04_263	Upper Anaktuvuk Tributary	Alaska	2005	68.14	-151.53	N	Yp	Y	0.0671754	A04	9813480	6886498	45693219	0.0210611	0.515567	229453	24.1474
NDV_AK_AF_A04_264	Upper Anaktuvuk Tributary	Alaska	2005	68.14	-151.53	N	Yp	Y	0.0432846	A04	10437610	7093519	45192086	0.0208301	0.527787	229452	25.2239
NDV_AK_AF_A04_265	Upper Anaktuvuk Tributary	Alaska	2005	68.14	-151.53	N	Yp	Y	0.0605933	A04	10227074	6360325	43671340	0.0201292	0.467116	229452	22.4876
NDV_AK_AF_A04_266	Upper Anaktuvuk Tributary	Alaska	2005	68.14	-151.53	N	Yp	Y	0.0875662	A04	10397290	6968606	45537163	0.0209892	0.514955	229452	23.5946
NDV_AK_AF_A04_267	Upper Anaktuvuk Tributary	Alaska	2005	68.14	-151.53	N	Yp	Y	0.0754031	A04	9929966	7227254	45720644	0.0210738	0.543654	229445	24.1955
NDV_AK_AF_A04_268	Upper Anaktuvuk Tributary	Alaska	2005	68.14	-151.53	N	Yp	Y	0.0432542	A04	12799112	9325182	48672092	0.0224342	0.698809	229452	29.1999
NDV_AK_AF_A04_269	Wulik River	Alaska	2005	68.0203	-163.33	N	Yp	N	0.0352093	A04	13005552	10066402	51008071	0.0235109	0.765436	229450	29.0554
NDV_AK_AS_A01_270	Frosty Creek, Aleutian Islands	Alaska	2015	55.1683	-162.81	N	Yp	Y	0.0380215	A01	12533480	9813379	48465041	0.0223387	0.739303	229453	31.3285
NDV_AK_AS_A01_271h	Russell Creek, Aleutian Island	Alaska	2013	55.1639	-162.711	N	Yp	N	0.318029	A01	5093496	3856707	38248187	0.0176295	0.29302	229449	14.3641
NDV_AK_AS_A02_272	Frosty Creek, Aleutian Islands	Alaska	2015	55.1683	-162.81	N	Yp	Y	0.191583	A02	7177284	5599030	45272732	0.0208673	0.419962	229444	18.878
NDV_AK_AS_A02_273	Russell Creek, Aleutian Island	Alaska	2013	55.1639	-162.711	N	Yp	N	0.240135	A02	5878364	4164633	40704724	0.0187618	0.309383	229448	15.0556
NDV_AK_AS_A04_274	Bear River, Aleutian Islands	Alaska	2013	56.166	-160.423	N	Yp	N	0.100744	A04	7821648	5715591	44862740	0.0206783	0.434497	229452	20.4252
NDV_AK_AS_A04_275	Bear River, Aleutian Islands	Alaska	2013	56.166	-160.423	N	Yp	N	0.161964	A04	6058258	4399732	44784824	0.0206424	0.332587	229452	16.4391
NDV_AK_AS_A04_276	Bear River, Aleutian Islands	Alaska	2013	56.166	-160.423	N	Yp	N	0.220581	A04	5946562	4158753	41532043	0.0191431	0.312605	229452	15.717
NDV_AK_AS_A04_277	Bear River, Aleutian Islands	Alaska	2013	56.166	-160.423	N	Yp	N	0.174801	A04	6393232	4266094	44440215	0.0204836	0.321208	229453	15.614
NDV_AK_AS_A04_279	Bear River, Aleutian Islands	Alaska	2013	56.166	-160.423	N	Yp	N	0.214769	A04	5835164	4104022	44693461	0.0206003	0.308363	229454	15.3733
NDV_AK_AS_A04_280	Bear River, Aleutian Islands	Alaska	2013	56.166	-160.423	N	Yp	N	0.157236	A04	6371600	4349071	45489603	0.0209673	0.325287	229445	16.6779
NDV_AK_AS_A04_281	Bear River, Aleutian Islands	Alaska	2013	56.166	-160.423	N	Yp	N	0.279563	A04	5246502	3903377	40577678	0.0187032	0.292051	229447	14.6758
NDV_AK_AS_A04_282	Frosty Creek, Aleutian Islands	Alaska	2015	55.168	-162.81	N	Yp	Y	0.0240606	A04	13511230	10091901	46827415	0.0215839	0.748355	229453	34.1314
NDV_AK_AS_A04_283	Frosty Creek, Aleutian Islands	Alaska	2015	55.168	-162.81	N	Yp	Y	0.043572	A04	11576114	8812367	47945880	0.0220994	0.661403	229451	27.9542
NDV_AK_AS_A04_284	Frosty Creek, Aleutian Islands	Alaska	2015	55.168	-162.81	N	Yp	Y	0.0530316	A04	11745104	9299677	47494124	0.0218912	0.697671	229448	27.55
NDV_AK_AS_A04_287	Frosty Creek, Aleutian Islands	Alaska	2015	55.168	-162.81	N	Yp	Y	0.0875139	A04	8547172	6547146	45153451	0.0208123	0.498708	229453	22.2115
NDV_AK_AS_A04_288	Frosty Creek, Aleutian Islands	Alaska	2015	55.168	-162.81	N	Yp	Y	0.0350395	A04	13335742	10539089	46584933	0.0214721	0.79926	229451	29.0607
NDV_AK_AS_A04_289	Frosty Creek, Aleutian Islands	Alaska	2015	55.168	-162.81	N	Yp	Y	0.0737489	A04	8702540	6521891	45991663	0.0211987	0.492406	229455	22.4634
NDV_AK_AS_A04_290	Frosty Creek, Aleutian Islands	Alaska	2015	55.168	-162.81	N	Yp	Y	0.03544	A04	14508100	11470245	46487955	0.0214274	0.872105	229451	29.3593
NDV_AK_AS_A04_291	Frosty Creek, Aleutian Islands	Alaska	2015	55.168	-162.81	N	Yp	Y	0.0992112	A04	7834672	5956772	45923693	0.0211674	0.453709	229451	20.9065
NDV_AK_AS_A04_292	Frosty Creek, Aleutian Islands	Alaska	2015	55.168	-162.81	N	Yp	Y	0.0833391	A04	7903662	5947604	46141563	0.0212678	0.449439	229451	21.416
NDV_AK_AS_A04_293	Frosty Creek, Aleutian Islands	Alaska	2015	55.168	-162.81	N	Yp	Y	0.0410601	A04	12852892	10178697	47782230	0.022024	0.772686	229447	28.236
NDV_AK_AS_A04_294	Frosty Creek, Aleutian Islands	Alaska	2015	55.168	-162.81	N	Yp	Y	0.0741624	A04	10233630	8041523	45728670	0.0210775	0.608066	229441	24.7933
NDV_AK_AS_A04_295	Frosty Creek, Aleutian Islands	Alaska	2015	55.168	-162.81	N	Yp	Y	0.0404811	A04	11232392	7799372	46375959	0.0213758	0.580609	229454	26.9804
NDV_AK_AS_A04_296	Frosty Creek, Aleutian Islands	Alaska	2015	55.168	-162.81	N	Yp	Y	0.0329543	A04	13380816	10109232	47104991	0.0217118	0.768059	229454	30.0899
NDV_AK_AS_A04_297	Frosty Creek, Aleutian Islands	Alaska	2015	55.168	-162.81	N	Yp	Y	0.0444905	A04	13192608	10317140	46200717	0.021295	0.779804	229449	28.6239
NDV_AK_AS_A04_298	Frosty Creek, Aleutian Islands	Alaska	2015	55.168	-162.81	N	Yp	Y	0.0842533	A04	10306928	7741753	49804149	0.0229559	0.577746	229435	27.3245
NDV_AK_AS_A04_299	Russell Creek, Aleutian Islands	Alaska	2013	55.1639	-162.711	N	Yp	N	0.0393101	A04	10109880	7224179	45518249	0.0209805	0.537886	229452	25.8785
NDV_AK_AS_A04_302	Russell Creek, Aleutian Islands	Alaska	2013	55.1639	-162.711	N	Yp	N	0.0478686	A04	9668438	6916245	46020575	0.021212	0.514269	229453	24.5099
NDV_AK_AS_A04_304	Russell Creek, Aleutian Islands	Alaska	2013	55.1639	-162.711	N	Yp	N	0.0652339	A04	15095636	11660855	47234473	0.0217715	0.892695	229452	26.8613
NDV_AK_AS_A04_305	Russell Creek, Aleutian Islands	Alaska	2013	55.1639	-162.711	N	Yp	N	0.0613464	A04	16605250	13463436	47748689	0.0220085	1.02988	229455	27.5935
NDV_AK_AS_A04_306	Russell Creek, Aleutian Islands	Alaska	2013	55.1639	-162.711	N	Yp	N	0.0660697	A04	13356500	9827313	50912064	0.0234666	0.739136	229431	25.6785
NDV_AK_AS_A04_307	Russell Creek, Aleutian Islands	Alaska	2013	55.1639	-162.711	N	Yp	N	0.0491159	A04	12210558	9494308	47020111	0.0216727	0.724479	229451	26.7797
NDV_AK_SF_A01_309	Pedro Ponds	Alaska	2009	59.7742	-154.045	Y	Y	Y	0.220376	A01	6164782	4517677	43127330	0.0198784	0.336029	229441	16.8179
NDV_AK_SF_A01_310	Pedro Ponds	Alaska	2009	59.7742	-154.045	Y	Y	Y	0.679795	A01	2487828	1683637	25310040	0.011666	0.12657	229430	6.05125
NDV_AK_SF_A01_311	Pedro Ponds	Alaska	2009	59.7742	-154.045	Y	Y	Y	0.391943	A01	4382966	3175617	39738043	0.0183162	0.238557	229437	11.5766
NDV_AK_SF_A02_312	Pedro Ponds	Alaska	2009	59.7742	-154.045	Y	Y	Y	0.626833	A02	4159836	1966707	30910616	0.0142475	0.143547	229434	6.7387
NDV_AK_SF_A02_314	Pedro Ponds	Alaska	2009	59.7742	-154.045	Y	Y	Y	0.637999	A02	2833406	1873620	28439606	0.0131085	0.135832	229441	6.5699
NDV_AK_SF_A04_315	Pedro Ponds	Alaska	2009	59.7742	-154.045	Y	Y	Y	0.192149	A04	6046598	4448724	42733654	0.019697	0.33854	229453	16.6023
NDV_AK_SF_A04_316	Pedro Ponds	Alaska	2009	59.7742	-154.045	Y	Y	Y	0.0981708	A04	9261916	5642163	42367159	0.0195281	0.414686	229455	19.9643
NDV_AK_SF_A04_317	Pedro Ponds	Alaska	2009	59.7742	-154.045	Y	Y	Y	0.317942	A04	5566692	3282005	40024332	0.0184482	0.24841	229447	12.2154
NDV_AK_SF_A04_318	Pedro Ponds	Alaska	2009	59.7742	-154.045	Y	Y	Y	0.0825251	A04	9379330	6345519	48798999	0.0224926	0.465416	229453	22.6331
NDV_AK_SF_A04_319	Pedro Ponds	Alaska	2009	59.7742	-154.045	Y	Y	Y	0.0465061	A04	11930696	7804269	49035564	0.0226017	0.563852	229452	26.8051
NDV_AK_SF_A04_320	Pedro Ponds	Alaska	2009	59.7742	-154.045	Y	Y	Y	0.0445732	A04	11610400	7693069	50512023	0.0232822	0.575134	229455	26.1991
NDV_AK_SF_A04_321	Pedro Ponds	Alaska	2009	59.7742	-154.045	Y	Y	Y	0.0697656	A04	10901520	7882328	54308199	0.025032	0.595534	229456	24.4273
NDV_AK_SF_A04_322	Pedro Ponds	Alaska	2009	59.7742	-154.045	Y	Y	Y	0.0731568	A04	8547338	6429562	56650323	0.0261115	0.48079	229453	22.1251
NDV_AK_SF_A04_323	Pedro Ponds	Alaska	2009	59.7742	-154.045	Y	Y	Y	0.119332	A04	9161850	7164246	50207109	0.0231417	0.545657	229447	21.983
NDV_AK_SF_A04_324	Pedro Ponds	Alaska	2009	59.7742	-154.045	Y	Y	Y	0.0991111	A04	8532108	6377211	48068037	0.0221557	0.482527	229452	21.4573
NDV_AK_SF_A04_325	Pedro Ponds	Alaska	2009	59.7742	-154.045	Y	Y	Y	0.0641238	A04	9226804	6682134	48294249	0.02226	0.503839	229456	23.0671
NDV_AK_SS_A01_327i	Egegik River	Alaska	2013	58.21	-157.42	N	N	N	0.0739099	A01	12030368	9346879	96962282	0.0446923	0.699688	229445	27.0226
NDV_AK_SS_A01_330	Lake Aleknagik	Alaska	2012	59.3378	-158.832	Y	Y	Y	0.0672625	A01	10948632	8234341	47537281	0.0219111	0.613848	229450	27.224
NDV_AK_SS_A01_331	Lake Aleknagik	Alaska	2012	59.3378	-158.832	Y	Y	Y	0.0699746	A01	15335496	6891882	46304286	0.0213428	0.514451	229451	26.002
NDV_AK_SS_A01_332	Lake Nerka	Alaska	2012	59.58	-158.81	Y	Y	Y	0.0518084	A01	14573502	7501088	48780118	0.0224839	0.563124	229450	27.9361
NDV_AK_SS_A02_335	Lake Aleknagik	Alaska	2012	59.3378	-158.832	N	N	N	0.138917	A02	7042668	5756442	41867749	0.0192979	0.432902	229446	20.9382
NDV_AK_SS_A02_336	Lake Aleknagik	Alaska	2012	59.3378	-158.832	N	N	N	0.116581	A02	9873840	5936956	42635576	0.0196518	0.444957	229451	21.4481
NDV_AK_SS_A02_337	Lake Aleknagik	Alaska	2012	59.3378	-158.832	N	N	N	0.106551	A02	7213414	5624416	42212361	0.0194567	0.419634	229451	20.8003
NDV_AK_SS_A02_338	Lake Nerka	Alaska	2012	59.58	-158.81	Y	Y	Y	0.157445	A02	6354496	4874697	42903377	0.0197752	0.363659	229452	17.844
NDV_AK_SS_A02_339	Lake Nerka	Alaska	2012	59.58	-158.81	Y	Y	Y	0.0965383	A02	7145728	5336479	43717310	0.0201504	0.394548	229453	20.2389
NDV_AK_SS_A02_340	Lake Nerka	Alaska	2012	59.58	-158.81	Y	Y	Y	0.103221	A02	8307734	5722968	43381913	0.0199958	0.424472	229455	20.9549
NDV_AK_SS_A04_341	Egegik River	AK	2013	58.228	-157.507	N	N	N	0.253156	A04	7392114	4756555	59509182	0.0274292	0.357524	229437	21.2345
NDV_AK_SS_A04_344	Egegik River	AK	2013	58.228	-157.507	N	Y	N	0.549645	A04	5671782	3385425	71780469	0.0330854	0.240486	229438	8.5587
NDV_AK_SS_A04_345	Egegik River	AK	2013	58.228	-157.507	N	Y	N	0.660536	A04	3542128	2324835	54272108	0.0250153	0.176732	229436	6.81217
NDV_AK_SS_A04_347	Egegik River	AK	2013	58.228	-157.507	N	Y	N	0.61039	A04	7425880	3180279	70333285	0.0324183	0.219436	229445	7.61729
NDV_AK_SS_A04_348	Egegik River	AK	2013	58.228	-157.507	N	Y	N	0.487232	A04	6430056	4235575	73617790	0.0339322	0.31861	229436	10.9316
NDV_AK_SS_A04_349	Egegik River	AK	2013	58.228	-157.507	N	Y	N	0.436359	A04	6617980	4081370	86857515	0.0400347	0.299029	229437	10.4696
NDV_AK_SS_A04_350	Egegik River	AK	2013	58.228	-157.507	N	Y	N	0.0662961	A04	11174636	7548661	66840824	0.0308086	0.56202	229452	24.4016
NDV_AK_SS_A04_351	Egegik River	AK	2013	58.228	-157.507	N	Y	N	0.0402373	A04	11151506	7860505	58311440	0.0268772	0.581377	229443	27.5854
NDV_AK_SS_A04_352	Egegik River	AK	2013	58.228	-157.507	N	Y	N	0.191679	A04	7685930	5440924	79493811	0.0366406	0.409402	229454	17.7072
NDV_AK_SS_A04_353	Aleknagik Lake	Alaska	2012	59.34	-158.83	Y	Y	Y	0.0240562	A04	16548830	12685601	49030319	0.0225993	0.958462	229455	33.0128
NDV_AK_SS_A04_354	Aleknagik Lake	Alaska	2012	59.34	-158.83	Y	Y	Y	0.0282136	A04	14063566	10924039	47883969	0.0220709	0.827476	229449	30.3966
NDV_AK_SS_A04_355	Aleknagik Lake	Alaska	2012	59.34	-158.83	Y	Y	Y	0.0563749	A04	10411996	7249051	46356018	0.0213666	0.544674	229451	24.5702
NDV_AK_SS_A04_356	Aleknagik Lake	Alaska	2012	59.34	-158.83	Y	Y	Y	0.0840444	A04	9251248	5739767	44299983	0.0204189	0.423615	229453	19.9631
NDV_AK_SS_A04_357	Aleknagik Lake	Alaska	2012	59.34	-158.83	Y	Y	Y	0.172869	A04	12057108	6815958	40850338	0.0188289	0.4737	229449	20.8024
NDV_AK_SS_A04_358	Aleknagik Lake	Alaska	2012	59.34	-158.83	Y	Y	Y	0.0826992	A04	10954570	8429911	47371554	0.0218347	0.634776	229452	25.9548
NDV_AK_SS_A04_359	Aleknagik Lake	Alaska	2012	59.34	-158.83	Y	Y	Y	0.053123	A04	10236448	7068320	45432044	0.0209407	0.526421	229453	24.5011
NDV_AK_SS_A04_360	Aleknagik Lake	Alaska	2012	59.34	-158.83	Y	Y	Y	0.0629223	A04	13150682	7410790	46644043	0.0214994	0.54116	229452	24.3692
NDV_AK_SS_A04_361	Aleknagik Lake	Alaska	2012	59.34	-158.83	Y	Y	Y	0.103473	A04	10524650	7468513	50402336	0.0232317	0.552992	229453	26.0121
NDV_AK_SS_A04_362	Aleknagik Lake	Alaska	2012	59.34	-158.83	Y	Y	Y	0.0637581	A04	10024934	6365339	44327305	0.0204315	0.470247	229454	22.1901
NDV_AK_SS_A04_363	Aleknagik Lake	Alaska	2012	59.34	-158.83	Y	Y	Y	0.0391708	A04	12522192	9268081	46643034	0.0214989	0.689309	229452	28.9204
NDV_AK_SS_A04_364	Aleknagik Lake	Alaska	2012	59.34	-158.83	Y	Y	Y	0.0632444	A04	10704366	8139974	46592695	0.0214757	0.615404	229454	25.4882
NDV_AK_SS_A04_365	Aleknagik Lake	Alaska	2012	59.34	-158.83	Y	Y	Y	0.0387529	A04	11933982	8556539	46221948	0.0213048	0.633287	229454	28.7747
NDV_AK_SS_A04_366	Aleknagik Lake	Alaska	2012	59.34	-158.83	Y	Y	Y	0.0464669	A04	15542034	11999361	50278190	0.0231744	0.905824	229450	32.6673
NDV_AK_SS_A04_367	Aleknagik Lake	Alaska	2012	59.34	-158.83	Y	Y	Y	0.0596573	A04	8745822	5959506	44532158	0.020526	0.443154	229455	22.2641
NDV_AK_SS_A04_368	Aleknagik Lake	Alaska	2012	59.34	-158.83	Y	Y	Y	0.0340122	A04	11979904	8364830	46683771	0.0215177	0.618519	229452	28.5974
NDV_AK_SS_A04_369	Aleknagik Lake	Alaska	2012	59.34	-158.83	Y	Y	Y	0.082068	A04	8891556	5892077	42436529	0.01956	0.440876	229448	21.5855
NDV_AK_SS_A04_370	Iliamna River	Alaska	2013	59.74	-153.97	Y	Y	Y	0.05661	A04	10343778	7012211	46544279	0.0214534	0.53288	229455	24.3498
NDV_AK_SS_A04_371	Iliamna River	Alaska	2013	59.74	-153.97	Y	Y	Y	0.0553519	A04	11844644	9255677	46949606	0.0216402	0.694063	229447	27.3303
NDV_AK_SS_A04_372	Iliamna River	Alaska	2013	59.74	-153.97	Y	Y	Y	0.0426926	A04	13192288	10280117	47430232	0.0218618	0.783921	229453	27.9373
NDV_AK_SS_A04_373	Iliamna River	Alaska	2013	59.74	-153.97	Y	Y	Y	0.0475465	A04	9924210	7194381	46362420	0.0213696	0.541885	229455	25.0764
NDV_AK_SS_A04_374	Iliamna River	Alaska	2013	59.74	-153.97	Y	Y	Y	0.0629614	A04	10981724	8042114	47987726	0.0221187	0.607192	229452	25.6263
NDV_AK_SS_A04_375	Iliamna River	Alaska	2013	59.74	-153.97	Y	Y	Y	0.025458	A04	13714486	9780278	46062752	0.0212314	0.721647	229455	33.0935
NDV_AK_SS_A04_376	Iliamna River	Alaska	2013	59.74	-153.97	Y	Y	Y	0.0508245	A04	12182930	9268544	48220991	0.0222262	0.697949	229455	27.5315
NDV_AK_SS_A04_377	Iliamna River	Alaska	2013	59.74	-153.97	Y	Y	Y	0.0503805	A04	13954514	9115430	47523616	0.0219048	0.696904	229450	27.6234
NDV_AK_SS_A04_378	Iliamna River	Alaska	2013	59.74	-153.97	Y	Y	Y	0.0678894	A04	8580498	6447213	44880789	0.0206867	0.483182	229456	23.087
NDV_AK_SS_A04_379	Iliamna River	Alaska	2013	59.74	-153.97	Y	Y	Y	0.0668315	A04	12280402	9728524	45439979	0.0209444	0.744383	229451	25.9405
NDV_AK_SS_A04_380	Iliamna River	Alaska	2013	59.74	-153.97	Y	Y	Y	0.0457181	A04	10638126	7700205	45758924	0.0210914	0.580509	229453	26.0712
NDV_AK_SS_A04_381	Iliamna River	Alaska	2013	59.74	-153.97	Y	Y	Y	0.0633097	A04	13469096	10591481	47706487	0.0219891	0.805136	229452	27.1188
NDV_AK_SS_A04_382	Iliamna River	Alaska	2013	59.74	-153.97	Y	Y	Y	0.0319922	A04	16300324	11413648	48099410	0.0221702	0.869197	229455	30.9294
NDV_AK_SS_A04_383	Iliamna River	Alaska	2013	59.74	-153.97	Y	Y	Y	0.0371335	A04	14203194	11172010	48756897	0.0224732	0.851931	229449	28.9547
NDV_AK_SS_A04_384	Iliamna River	Alaska	2013	59.74	-153.97	Y	Y	Y	0.0587039	A04	9811960	7592318	46500905	0.0214334	0.577262	229456	24.8195
NDV_AK_SS_A04_385	Iliamna River	Alaska	2013	59.74	-153.97	Y	Y	Y	0.0434631	A04	12042578	8920601	48169733	0.0222026	0.676619	229450	28.025
NDV_AK_SS_A04_386	Iliamna River	Alaska	2013	59.74	-153.97	Y	Y	Y	0.0538631	A04	9567322	6928555	45196101	0.020832	0.513587	229453	24.7349
NDV_AK_SS_A04_387	Iliamna River	Alaska	2013	59.74	-153.97	Y	Y	Y	0.137716	A04	8765546	6506411	47383118	0.02184	0.490474	229456	21.9204
NDV_AK_SS_A04_388	Iliamna River	Alaska	2013	59.74	-153.97	Y	Y	Y	0.0482517	A04	11192168	8522188	46466833	0.0214177	0.648183	229453	27.0197
NDV_AK_SS_A04_389	Iliamna River	Alaska	2013	59.74	-153.97	Y	Y	Y	0.128535	A04	11671750	9314780	48759384	0.0224744	0.702799	229449	24.6625
NDV_AK_SS_A04_390	Iliamna River	Alaska	2013	59.74	-153.97	Y	Y	Y	0.0795518	A04	10186026	7831648	45662596	0.021047	0.596574	229451	24.1033
NDV_AK_SS_A04_391	Iliamna River	Alaska	2013	59.74	-153.97	Y	Y	Y	0.0308996	A04	14752230	11302825	49467648	0.0228008	0.844399	229449	32.7426
NDV_AK_SS_A04_392	Iliamna River	Alaska	2013	59.74	-153.97	Y	Y	Y	0.0551996	A04	9323712	6714474	45002692	0.0207428	0.503086	229448	23.9973
NDV_AK_SS_A04_393	Iliamna River	Alaska	2013	59.74	-153.97	Y	Y	Y	0.0723253	A04	9110862	6868524	45207663	0.0208373	0.512752	229449	23.709
NDV_AK_SS_A04_394	Iliamna River	Alaska	2013	59.74	-153.97	Y	Y	Y	0.0763826	A04	9418784	7184359	45804429	0.0211124	0.546949	229452	23.7346
NDV_AK_SS_A04_395	Iliamna River	Alaska	2013	59.74	-153.97	Y	Y	Y	0.0400458	A04	10779714	8142665	49371715	0.0227566	0.610324	229455	27.4565
NDV_AK_SS_A04_396	Iliamna River	Alaska	2013	59.74	-153.97	Y	Y	Y	0.0632923	A04	13518430	10456421	48349963	0.0222857	0.790665	229452	27.3131
NDV_AK_SS_A04_397	Iliamna River	Alaska	2013	59.74	-153.97	Y	Y	Y	0.0653906	A04	13429846	9676274	46636111	0.0214957	0.736716	229455	26.4064
NDV_AK_SS_A04_398	Iliamna River	Alaska	2013	59.74	-153.97	Y	Y	Y	0.0615728	A04	9549676	6794116	46250391	0.0213179	0.508962	229449	23.7162
NDV_AK_SS_A04_399	Iliamna River	Alaska	2013	59.74	-153.97	Y	Y	Y	0.0561355	A04	12218508	9385240	46468799	0.0214186	0.706734	229449	27.4687
NDV_AK_SS_A04_400	Lake Nerka	Alaska	2012	59.58	-158.81	Y	Y	Y	0.0569365	A04	12093974	9052175	49947446	0.023022	0.678223	229452	29.0352
NDV_AK_SS_A04_401	Lake Nerka	Alaska	2012	59.58	-158.81	Y	Y	Y	0.0546641	A04	10418412	7637053	45914837	0.0211633	0.575795	229451	25.3358
NDV_AK_SS_A04_402	Lake Nerka	Alaska	2012	59.58	-158.81	Y	Y	Y	0.075586	A04	8637338	6254059	46409596	0.0213913	0.470862	229453	22.0119
NDV_AK_SS_A04_403	Lake Nerka	Alaska	2012	59.58	-158.81	Y	Y	Y	0.0438941	A04	12190922	8631419	47599082	0.0219396	0.652722	229448	27.2937
NDV_AK_SS_A04_404	Lake Nerka	Alaska	2012	59.58	-158.81	Y	Y	Y	0.0623999	A04	9914564	7232975	46780198	0.0215621	0.545622	229445	24.3475
NDV_AK_SS_A04_405	Lake Nerka	Alaska	2012	59.58	-158.81	Y	Y	Y	0.0556828	A04	11777646	9004478	47974600	0.0221127	0.679339	229453	26.9659
NDV_AK_SS_A04_406	Lake Nerka	Alaska	2012	59.58	-158.81	Y	Y	Y	0.0681636	A04	9317154	6652878	46342927	0.0213606	0.504168	229451	22.8686
NDV_AK_SS_A04_407	Lake Nerka	Alaska	2012	59.58	-158.81	Y	Y	Y	0.0531666	A04	9388268	6785942	44951304	0.0207192	0.50742	229448	24.487
NDV_AK_SS_A04_408	Lake Nerka	Alaska	2012	59.58	-158.81	Y	Y	Y	0.0381086	A04	13209182	9807472	47981874	0.022116	0.744825	229453	28.7353
NDV_AK_SS_A04_409	Lake Nerka	Alaska	2012	59.58	-158.81	Y	Y	Y	0.0311825	A04	15491358	11965275	47057813	0.0216901	0.909088	229454	29.8792
NDV_AK_SS_A04_410	Lake Nerka	Alaska	2012	59.58	-158.81	Y	Y	Y	0.0645678	A04	11347230	8406701	47962158	0.0221069	0.631619	229447	25.9341
NDV_AK_SS_A04_411	Lake Nerka	Alaska	2012	59.58	-158.81	Y	Y	Y	0.0847017	A04	11202268	8358895	48117015	0.0221783	0.631713	229450	25.9144
NDV_AK_SS_A04_412	Lake Nerka	Alaska	2012	59.58	-158.81	Y	Y	Y	0.0403331	A04	12313998	9049612	46831896	0.021586	0.665922	229453	29.3502
NDV_AK_SS_A04_413	Lake Nerka	Alaska	2012	59.58	-158.81	Y	Y	Y	0.0460359	A04	10078130	7470513	46305775	0.0213435	0.558471	229450	25.615
NDV_AK_SS_A04_414	Lake Nerka	Alaska	2012	59.58	-158.81	Y	Y	Y	0.0441988	A04	12545882	9492873	47148527	0.0217319	0.717866	229452	27.506
NDV_AK_SS_A04_415	Lake Nerka	Alaska	2012	59.58	-158.81	Y	Y	Y	0.0617077	A04	11849440	8857627	47420036	0.0218571	0.664326	229451	26.393
NDV_AK_SS_A04_416	Lake Nerka	Alaska	2012	59.58	-158.81	Y	Y	Y	0.0673713	A04	9298978	6639918	46129921	0.0212624	0.497815	229454	23.2258
NDV_AK_SS_A04_417	Lake Nerka	Alaska	2012	59.58	-158.81	Y	Y	Y	0.045975	A04	13848120	10206488	49477349	0.0228053	0.774865	229447	29.2084
NDV_AK_SS_A04_418	Lake Nerka	Alaska	2012	59.58	-158.81	Y	Y	Y	0.0638843	A04	11613644	8663078	50737533	0.0233862	0.65867	229455	25.7985
NDV_AK_SS_A04_419	Lake Nerka	Alaska	2012	59.58	-158.81	Y	Y	Y	0.021318	A04	16917186	11053476	54597227	0.0251652	0.791988	229452	34.3188
NDV_AK_SS_A04_420	Lake Nerka	Alaska	2012	59.58	-158.81	Y	Y	Y	0.0575373	A04	10741428	7865726	47904524	0.0220804	0.585658	229455	25.7513
NDV_AK_SS_A04_421	Lake Nerka	Alaska	2012	59.58	-158.81	Y	Y	Y	0.0623563	A04	10303726	7702153	47404322	0.0218498	0.585122	229454	25.1808
NDV_AK_SS_A04_422	Lake Nerka	Alaska	2012	59.58	-158.81	Y	Y	Y	0.0424967	A04	11801120	8540421	46692181	0.0215216	0.639091	229449	27.9627
NDV_AK_SS_A04_423	Wood River	AK	2012	59.069	-158.44	N	Y	N	0.165808	A04	12457984	6396886	42698866	0.0196809	0.458768	229452	18.4201
NDV_AK_SS_A04_424	Wood River	AK	2012	59.069	-158.44	N	Y	N	0.331289	A04	12591222	6025113	39883186	0.0183831	0.421708	229453	15.4665
NDV_AK_SS_A04_425	Wood River	AK	2012	59.069	-158.44	N	Y	N	0.413831	A04	12945862	5941440	36769367	0.0169479	0.414106	229447	15.0797
NDV_AK_SS_A04_426	Wood River	AK	2012	59.069	-158.44	N	Y	N	0.0484607	A04	11983998	8497770	48905288	0.0225416	0.638306	229452	27.1071
NDV_AK_SS_A04_427	Wood River	AK	2012	59.069	-158.44	N	Y	N	0.210237	A04	13078718	6484452	44165285	0.0203569	0.456349	229452	18.4376
NDV_AK_SS_A04_428	Wood River	AK	2012	59.069	-158.44	N	Y	N	0.0864866	A04	10620848	7543156	57271121	0.0263977	0.575003	229450	23.8617
NDV_AK_SS_A04_429	Wood River	AK	2012	59.069	-158.44	N	Y	N	0.242534	A04	13295204	6326508	40860399	0.0188336	0.448846	229453	18.2188
NDV_AK_SS_A04_430	Wood River	AK	2012	59.069	-158.44	N	Y	N	0.0528836	A04	10034938	6906482	49173646	0.0226653	0.516045	229452	24.2541
NDV_AK_SS_A04_431	Wood River	AK	2012	59.069	-158.44	N	Y	N	0.0541983	A04	12424380	9016262	49186473	0.0226712	0.686362	229456	27.0279
NDV_AK_SS_A04_432	Wood River	AK	2012	59.069	-158.44	N	Y	N	0.0359232	A04	10915096	7953628	46666458	0.0215097	0.594901	229455	28.133
NDV_AK_SS_A04_433	Wood River	AK	2012	59.069	-158.44	N	Y	N	0.160296	A04	9640654	7234015	50136674	0.0231092	0.566008	229441	21.2199
NDV_AK_SS_A04_434	Wood River	AK	2012	59.069	-158.44	N	Y	N	0.0804399	A04	10929396	8276252	53504178	0.0246614	0.636162	229450	25.2777
NDV_AK_SS_A04_435	Wood River	AK	2012	59.069	-158.44	N	Y	N	0.246204	A04	7800728	4588788	58682228	0.0270481	0.355492	229449	15.5002
NDV_AK_SS_A04_436	Wood River	AK	2012	59.069	-158.44	N	Y	N	0.0483867	A04	12767370	8934996	56013024	0.0258178	0.667172	229453	28.6121
NDV_AK_SS_A04_437	Wood River	AK	2012	59.069	-158.44	N	Y	N	0.0394625	A04	15618416	9030119	46681552	0.0215167	0.654017	229452	27.4608
NDV_AK_SS_A04_438	Wood River	AK	2012	59.069	-158.44	N	Y	N	0.0733179	A04	10370926	6405561	46629435	0.0214926	0.484306	229451	21.8342
NDV_AK_SS_A04_439	Wood River	AK	2012	59.069	-158.44	N	Y	N	0.161977	A04	13946824	6952466	43092721	0.0198625	0.489968	229451	19.8069
NDV_AK_SS_A04_440	Wood River	AK	2012	59.069	-158.44	N	Y	N	0.0795823	A04	14264896	11382442	51556898	0.0237638	0.878824	229451	25.8308
NDV_AK_SS_A04_441	Wood River	AK	2012	59.069	-158.44	N	Y	N	0.0758689	A04	9490564	5951949	46610322	0.0214838	0.445063	229455	21.1506
NDV_AK_SS_A04_442	Wood River	AK	2012	59.069	-158.44	N	Y	N	0.0676848	A04	12532058	9238572	50408464	0.0232345	0.706529	229453	26.1733
NDV_AK_SS_A04_443	Wood River	AK	2012	59.069	-158.44	N	Y	N	0.0738664	A04	10869460	7865305	51681903	0.0238215	0.597785	229453	24.6063
NDV_AK_SS_A04_444	Wood River	AK	2012	59.069	-158.44	N	Y	N	0.104087	A04	15075252	12025580	55900338	0.0257658	0.923888	229451	25.1684
NDV_AK_SS_A04_445	Wood River	AK	2012	59.069	-158.44	N	Y	N	0.109511	A04	9206386	6112273	52316201	0.0241138	0.467252	229449	20.4564
NDV_AK_SS_A04_446	Wood River	AK	2012	59.069	-158.44	N	Y	N	0.0539589	A04	11982250	8778927	51938667	0.0239398	0.666804	229448	27.0086
NDV_AK_SS_A04_447	Wood River	AK	2012	59.069	-158.44	N	Y	N	0.0927074	A04	13875316	7697814	46951090	0.0216409	0.550974	229455	22.9059
NDV_AK_SS_A04_448	Wood River	AK	2012	59.069	-158.44	N	Y	N	0.0311999	A04	13641718	9856014	51607716	0.0237873	0.747673	229446	31.5711
NDV_AK_SS_A04_449	Wood River	AK	2012	59.069	-158.44	N	Y	N	0.0494402	A04	11591470	8215869	47811277	0.0220374	0.621062	229451	26.3989
NDV_AK_SS_A04_450	Wood River	AK	2012	59.069	-158.44	N	Y	N	0.100966	A04	14736740	7635791	45352047	0.0209039	0.540165	229451	21.7745
NDV_AK_SS_LBF_451	Aleknagik Lake	Alaska	2012	59.34	-158.83	Y	Y	Y	0.205496	LBF	7235360	4537644	43431207	0.0200185	0.358061	229448	16.6798
NDV_AK_SS_LBF_452	Aleknagik Lake	Alaska	2012	59.34	-158.83	Y	Y	Y	0.164153	LBF	9130848	6181559	47257446	0.0217821	0.482733	229446	19.4368
NDV_AK_SS_LBF_453	Aleknagik Lake	Alaska	2012	59.34	-158.83	Y	Y	Y	0.227568	LBF	7446834	4480727	43427334	0.0200167	0.335412	229452	15.7344
NDV_AK_SS_LBF_454	Aleknagik Lake	Alaska	2012	59.34	-158.83	Y	Y	Y	0.323984	LBF	5717052	3477727	41755237	0.019246	0.258316	229453	12.3372
NDV_AK_SS_LBF_455	Aleknagik Lake	Alaska	2012	59.34	-158.83	Y	Y	Y	0.29227	LBF	7959912	4467771	41957537	0.0193393	0.320017	229453	14.1409
NDV_AK_SS_LBF_456	Egegik River	Alaska	2013	58.21	-157.42	N	Y	N	0.505672	LBF	5955736	2818353	43732146	0.0201572	0.206191	229445	8.69103
NDV_AK_SS_LBF_457i	Egegik River	Alaska	2013	58.21	-157.42	N	Y	N	0.365601	LBF	7022044	3720003	52200948	0.0240607	0.276673	229452	11.6883
NDV_AK_SS_LBF_461	Lake Nerka	Alaska	2012	59.58	-158.81	Y	Y	Y	0.153314	LBF	8378556	5932877	47209678	0.0217601	0.461922	229451	19.4988
NDV_AK_SS_LBF_462	Lake Nerka	Alaska	2012	59.58	-158.81	Y	Y	Y	0.145839	LBF	8225426	5135673	45488910	0.0209669	0.39322	229452	18.778
NDV_AK_SS_LBF_463	Lake Nerka	Alaska	2012	59.58	-158.81	Y	Y	Y	0.220942	LBF	7572124	4456722	44127706	0.0203395	0.343565	229448	15.1127
NDV_AK_SS_LBF_464	Lake Nerka	Alaska	2012	59.58	-158.81	Y	Y	Y	0.2916	LBF	6054178	3504345	42131184	0.0194193	0.267255	229451	12.584
NDV_AK_SS_LBF_465	Lake Nerka	Alaska	2012	59.58	-158.81	Y	Y	Y	0.469379	LBF	4718988	2668260	37087503	0.0170945	0.203645	229454	9.64432
NDV_AK_SS_LBF_466	Wood River	Alaska	2013	59.069	-158.44	N	Y	N	0.5693	LBF	3915714	2148565	36016104	0.0166007	0.164659	229455	7.58166
NDV_RU_AN_A01_467	Kamchatka	Russia	2017	56.24	162.46	N	Y	Y	0.0745281	A01	13395988	7201733	46465621	0.0214171	0.525572	229451	25.0226
NDV_RU_AN_A02_468	Kamchatka	Russia	2017	56.24	162.46	N	Y	Y	0.177004	A02	6307972	4656119	42162210	0.0194336	0.347559	229451	17.148
NDV_RU_AN_A02_469	Kamchatka	Russia	2017	56.24	162.46	N	Y	Y	0.145717	A02	6410706	4638487	41677559	0.0192102	0.343185	229450	17.4101
NDV_RU_AN_A02_470	Kamchatka	Russia	2017	56.24	162.46	N	Y	Y	0.132579	A02	6957482	5295138	41974111	0.0193469	0.394261	229455	19.5547
NDV_RU_AN_A02_471	Kamchatka	Russia	2017	56.24	162.46	N	Y	Y	0.177709	A02	6416028	5174257	41141568	0.0189632	0.386661	229447	18.7164
SC_RU_AN_A01_482	Kamchatka	Russia	2017	56.24	162.46	N	Y	Y	0.0500496	A01	12358034	9276288	47067194	0.0216944	0.697179	229448	30.1228
SC_RU_AN_A02_483	Kamchatka	Russia	2017	56.24	162.46	N	Y	Y	0.211582	A02	7654296	6028768	41158128	0.0189708	0.449596	229433	19.6435
SC_RU_AN_A04_487	Kamtchaka	Russia	2017	56.24	162.46	N	Y	Y	0.406705	A04	7276742	5446009	38682146	0.0178295	0.455979	229438	15.9531
EPSDV_AK_AS_A02_488	Admiralty Island	Alaska	2007	57.83	-134.449	N	Yp	N	0.207747	A02	6004386	4056366	39996306	0.0184353	0.298878	229447	14.7955
EPSDV_AK_AS_A04_489	Harris River	Alaska	2013	55.4611	-132.694	N	Yp	N	0.0329369	A04	15957876	11816167	45987958	0.021197	0.905651	229434	32.4448
EPSDV_AK_AS_A04_490	Harris River	Alaska	2013	55.4611	-132.694	N	Yp	N	0.0645504	A04	13071428	7278512	42740528	0.0197002	0.527937	229432	23.6193
EPSDV_AK_AS_A04_491	Harris River	Alaska	2013	55.4611	-132.694	N	Yp	N	0.0525702	A04	11805922	8540023	44669189	0.0205891	0.661534	229439	26.8412
EPSDV_AK_AS_A04_492	Logjam Creek	Alaska	2013	55.9311	-132.984	N	Yp	N	0.077915	A04	8529180	5709521	43048452	0.0198421	0.432116	229432	20.8213
EPSDV_AK_AS_A04_493	Logjam Creek	Alaska	2013	55.9311	-132.984	N	Yp	N	0.0710107	A04	10884492	6854131	43912480	0.0202403	0.525266	229441	23.5049
EPSDV_AK_AS_A04_494	Logjam Creek	Alaska	2013	55.9311	-132.984	N	Yp	N	0.0664005	A04	10605270	7402336	44491015	0.020507	0.566732	229431	24.9459
EPSDV_AK_AS_A04_495	Logjam Creek	Alaska	2013	55.9311	-132.984	N	Yp	N	0.06388	A04	11971792	8405053	45874811	0.0211448	0.642654	229428	26.3449
EPSDV_AK_AS_A04_496	Logjam Creek	Alaska	2013	55.9311	-132.984	N	Yp	N	0.0752377	A04	10186982	6689766	43790697	0.0201842	0.51083	229441	23.0349
EPSDV_AK_AS_A04_497	Stanley Creek	Alaska	2013	56.0117	-132.66	N	Yp	N	0.0523873	A04	12184364	8131467	44809313	0.0206537	0.614723	229440	27.5041
EPSDV_AK_NN_A04_498	Stikine River	AK	2022	56.6993	-132.041	N	Yp	N	0.0657824	A04	10488622	6984011	44588530	0.0205519	0.52207	229427	24.299
EPSDV_AK_NN_A04_499	Taku River	AK	2022	58.5191	-133.841	N	Yp	N	0.0534321	A04	10351810	7585578	49808872	0.0229581	0.578052	229432	25.6485
EPSDV_AK_NN_A04_500	Taku River	AK	2022	58.5191	-133.841	N	Yp	N	0.0575808	A04	12411394	8458256	45565216	0.0210021	0.649755	229427	26.765
EPSDV_AK_NN_A04_501	Taku River	AK	2022	58.5191	-133.841	N	Yp	N	0.0771488	A04	13773018	10835578	45073439	0.0207754	0.836425	229429	26.5781
EPSDV_BC_AF_A01_502	Buttle Lake, Vancouver Island	BC	2004	49.693	-125.554	N	Yp	N	0.247997	A01	8135532	4458820	41932091	0.0193275	0.339842	229439	16.224
EPSDV_BC_AF_A01_503	Loon Lake	BC	2000	51.1	-121.25	N	Yp	N	0.0843622	A01	14648280	10076761	51622256	0.023794	0.770285	229434	28.7327
EPSDV_BC_AF_A01_504	Loon Lake	BC	2000	51.1	-121.25	N	Yp	N	0.0723732	A01	11918464	8555454	50194545	0.0231359	0.647416	229446	27.3296
EPSDV_BC_AF_A01_505	O'Connell Lake, Vancouver Island	BC	2002	50.39	-127.723	N	Yp	N	0.0419787	A01	18093598	11471208	44802593	0.0206506	0.823362	229444	33.5433
EPSDV_BC_AF_A01_506j	Upper Zeballos River, Vancouver Island	BC	2002	50.097	-126.804	N	Yp	N	0.174492	A01	7969424	6357792	43825669	0.0202003	0.490402	229422	21.8669
EPSDV_BC_AF_A01_507	Zeballos Lake, VI	BC	2002	50.073	-126.753	N	Yp	N	0.436486	A01	4547400	3051748	35420880	0.0163263	0.230076	229430	10.7033
EPSDV_BC_AF_A01_508	Zeballos Lake, VI	BC	2002	50.073	-126.753	N	Yp	N	0.49233	A01	4289450	2671405	33202273	0.0153037	0.199817	229428	9.30681
EPSDV_BC_AF_A02_509	Cowichan Lake, VI	BC	2002	48.868	-124.226	N	Yp	N	0.167658	A02	6801464	4813904	39660410	0.0182805	0.367799	229433	17.6477
EPSDV_BC_AF_A02_510	Buttle Lake, Vancouver Island	BC	2004	49.693	-125.554	N	Yp	N	0.172459	A02	6402474	4660618	39549807	0.0182295	0.353508	229441	16.9953
EPSDV_BC_AF_A02_511	Buttle Lake, Vancouver Island	BC	2004	49.693	-125.554	N	Yp	N	0.152691	A02	6738300	5050270	39187598	0.0180625	0.385175	229439	18.4919
EPSDV_BC_AF_A02_512	Loon Lake	BC	2000	51.1	-121.25	N	Yp	N	0.21766	A02	8074922	5892971	46117151	0.0212565	0.448612	229413	19.0745
EPSDV_BC_AF_A02_513	Loon Lake	BC	2000	51.1	-121.25	N	Yp	N	0.256147	A02	6459134	4555359	40956084	0.0188777	0.345504	229440	15.974
EPSDV_BC_AF_CHI_514j	Upper Zeballos River, Vancouver Island	BC	2002	50.097	-126.804	N	Yp	N	0.138591	CHI	10679402	7965644	38766125	0.0178683	0.610034	229443	31.6624
EPSDV_BC_AF_LBF_515	Jasper Lake, VI	BC	2020	50.17	-125.4	N	Yp	N	0.691614	LBF	4944008	2271022	28985907	0.0133603	0.167037	229430	6.2666
EPSDV_BC_AF_LBF_516	Jasper Lake, VI	BC	2020	50.17	-125.4	N	Yp	N	0.378883	LBF	6853438	3228483	39899124	0.0183905	0.238128	229437	10.7292
EPSDV_BC_AN_A04_517	Kitwanga River	BC	2020-2021	55.1006	-128.085	Y	Y/Yp	Y	0.151298	A04	11892556	6491006	40836818	0.0188227	0.459624	229425	19.5488
EPSDV_BC_AN_A04_518	Kitwanga River	BC	2020-2021	55.1006	-128.085	Y	Y/Yp	Y	0.155934	A04	9471248	5569522	42215236	0.019458	0.417201	229428	17.996
EPSDV_BC_AN_A04_519	Kitwanga River	BC	2020-2021	55.1006	-128.085	Y	Y/Yp	Y	0.115584	A04	12532450	6547334	40839951	0.0188241	0.477688	229442	21.7989
EPSDV_BC_AN_A04_520	Kitwanga River	BC	2020-2021	55.1006	-128.085	Y	Y/Yp	Y	0.0509769	A04	12942774	8260445	42265747	0.0194813	0.600191	229438	27.847
EPSDV_BC_AN_A04_521	Kitwanga River	BC	2020-2021	55.1006	-128.085	Y	Y/Yp	Y	0.0631573	A04	12972668	8006732	43561636	0.0200786	0.598184	229435	26.4704
EPSDV_BC_AN_A04_522	Kitwanga River	BC	2020-2021	55.1006	-128.085	Y	Y/Yp	Y	0.161711	A04	14895164	7877211	40285857	0.0185687	0.546474	229438	21.9176
EPSDV_BC_AN_A04_523	Kitwanga River	BC	2020-2021	55.1006	-128.085	Y	Y/Yp	Y	0.0573152	A04	14297380	8950797	44018761	0.0202893	0.66082	229435	29.0839
EPSDV_BC_AN_A04_524	Kitwanga River	BC	2020-2021	55.1006	-128.085	Y	Y/Yp	Y	0.20534	A04	16278066	9121680	40464011	0.0186509	0.628702	229438	22.9061
EPSDV_BC_AN_A04_525	Kitwanga River	BC	2020-2021	55.1006	-128.085	Y	Y/Yp	Y	0.045692	A04	11271152	8143842	44118654	0.0203354	0.615302	229433	27.9534
EPSDV_BC_AN_A04_526	Kitwanga River	BC	2020-2021	55.1006	-128.085	Y	Y/Yp	Y	0.0899169	A04	9717788	6197070	40983955	0.0188905	0.454593	229445	22.6638
EPSDV_BC_AN_A04_527	Kitwanga River	BC	2020-2021	55.1006	-128.085	Y	Y/Yp	Y	0.0942876	A04	11271296	6574852	43204142	0.0199138	0.491479	229438	22.1413
EPSDV_BC_AN_A04_528	Kitwanga River	BC	2020-2021	55.1006	-128.085	Y	Y/Yp	Y	0.214447	A04	9146136	5732617	41859934	0.0192943	0.439943	229431	18.0521
EPSDV_BC_AN_A04_529	Kitwanga River	BC	2020-2021	55.1006	-128.085	Y	Y/Yp	Y	0.260239	A04	9795288	5253693	39150147	0.0180453	0.373283	229437	16.24
EPSDV_BC_AN_A04_530	Kitwanga River	BC	2020-2021	55.1006	-128.085	Y	Y/Yp	Y	0.0521348	A04	16049058	8282173	45164772	0.0208175	0.60715	229433	27.1097
EPSDV_BC_AN_A04_531	Kitwanga River	BC	2020-2021	55.1006	-128.085	Y	Y/Yp	Y	0.154972	A04	8453646	4908773	41784932	0.0192597	0.357011	229437	17.0248
EPSDV_BC_AN_A04_532	Kitwanga River	BC	2020-2021	55.1006	-128.085	Y	Y/Yp	Y	0.036154	A04	14088586	10544525	44883778	0.020688	0.807888	229427	30.2761
EPSDV_BC_AN_A04_533	Kitwanga River	BC	2020-2021	55.1006	-128.085	Y	Y/Yp	Y	0.23307	A04	9019958	5007562	40937737	0.0188692	0.359847	229436	15.9484
EPSDV_BC_AN_A04_534	Kitwanga River	BC	2020-2021	55.1006	-128.085	Y	Y/Yp	Y	0.260082	A04	12921618	6787290	39301677	0.0181151	0.471018	229434	18.5412
EPSDV_BC_AN_A04_535	Kitwanga River	BC	2020-2021	55.1006	-128.085	Y	Y/Yp	Y	0.031718	A04	23590180	12583474	45079657	0.0207783	0.882705	229431	32.7824
EPSDV_BC_AN_A04_536	Kitwanga River	BC	2020-2021	55.1006	-128.085	Y	Y/Yp	Y	0.149579	A04	8504108	5146710	42907591	0.0197772	0.393389	229438	17.7298
EPSDV_BC_AN_A04_537	Kitwanga River	BC	2020-2021	55.1006	-128.085	Y	Y/Yp	Y	0.0609023	A04	10528060	6587834	42261140	0.0194792	0.489574	229432	23.6829
EPSDV_BC_AN_A04_538	Kitwanga River	BC	2020-2021	55.1006	-128.085	Y	Y/Yp	Y	0.136362	A04	8601640	4879382	40850579	0.018829	0.364733	229434	17.0932
EPSDV_BC_AN_A04_539	Kitwanga River	BC	2020-2021	55.1006	-128.085	Y	Y/Yp	Y	0.0582164	A04	10716678	6794034	43038550	0.0198375	0.512807	229442	23.7574
EPSDV_BC_AN_A04_540	Kitwanga River	BC	2020-2021	55.1006	-128.085	Y	Y/Yp	Y	0.0610982	A04	11387710	8308019	46086116	0.0212422	0.632061	229426	26.4848
EPSDV_BC_AN_A04_541	Kitwanga River	BC	2020-2021	55.1006	-128.085	Y	Y/Yp	Y	0.086726	A04	9889268	6559233	42723285	0.0196922	0.485444	229438	23.2645
EPSDV_BC_AS_A01_542	Aero Camp, Moresby Island, Haida Gwaii	BC	2004	53.044	-131.955	N	Yp	N	0.0883149	A01	9619492	6760422	44106261	0.0203297	0.512499	229437	24.3001
EPSDV_BC_AS_A01_543	Brent Creek, Haida Gwaii	BC	2004	53.3	-132.19	N	Yp	N	0.250483	A01	8918756	7023705	43292718	0.0199547	0.547486	229427	21.5184
EPSDV_BC_AS_A01_544	Cascade Creek, Stewart	BC	2002	56.0458	-130.038	N	Yp	N	0.0856464	A01	13609086	7918216	45612516	0.0210239	0.589093	229449	24.6337
EPSDV_BC_AS_A01_545	Cascade Creek, Stewart	BC	2002	56.0458	-130.038	N	Yp	N	0.0872789	A01	8845086	6412968	43838858	0.0202064	0.486036	229446	23.4441
EPSDV_BC_AS_A01_546	Cascade Creek, Stewart	BC	2002	56.0458	-130.038	N	Yp	N	0.0800611	A01	9346754	7110834	43839451	0.0202067	0.546118	229437	24.8868
EPSDV_BC_AS_A01_547	Keogh River, VI	BC	2004	50.679	-127.349	N	Yp	N	0.102337	A01	10591316	6440317	43732201	0.0201572	0.496085	229444	23.6816
EPSDV_BC_AS_A01_548	Misty Lake, VI	BC	2002	50.607	-127.26	N	Yp	N	0.0633054	A01	10281746	7441410	43703778	0.0201441	0.560971	229448	25.83
EPSDV_BC_AS_A01_549	Sarita Lake, VI	BC	2002	48.91	-124.89	N	Yp	N	0.0619384	A01	12740066	8938484	44604018	0.0205591	0.679401	229439	29.1606
EPSDV_BC_AS_A02_550	Aero Camp, Moresby Island, Haida Gwaii	BC	2004	53.044	-131.955	N	Yp	N	0.237341	A02	6081930	3941181	37780913	0.0174141	0.291758	229441	13.7716
EPSDV_BC_AS_A02_551	Aero Camp, Moresby Island, Haida Gwaii	BC	2004	53.044	-131.955	N	Yp	N	0.192876	A02	6239340	4455683	39545569	0.0182275	0.336943	229440	16.0586
EPSDV_BC_AS_A02_552	Ayton Creek, Skeena	BC	2004	54.19	-129.74	N	Yp	N	0.138173	A02	7037418	4914212	39704166	0.0183006	0.367344	229443	17.5815
EPSDV_BC_AS_A02_553	Ayton Creek, Skeena	BC	2004	54.19	-129.74	N	Yp	N	0.397149	A02	5390554	3988922	39121783	0.0180322	0.31047	229394	13.7719
EPSDV_BC_AS_A02_554	Cove Cr., Haida Gwaii	BC	2004	53.8611	-133.09	N	Yp	N	0.230171	A02	6195340	4545542	38974013	0.0179641	0.347698	229436	16.5414
EPSDV_BC_AS_A02_555	Dallery Creek	BC	2002	51.8222	-127.043	N	Yp	N	0.157044	A02	6648380	4914752	39075384	0.0180108	0.374525	229443	18.1101
EPSDV_BC_AS_A02_556	Mayer Lake, Haida Gwaii	BC	2004	53.637	-132.052	N	Yp	N	0.649735	A02	8082888	2050871	29329702	0.0135188	0.148619	229425	6.56063
EPSDV_WA_AN_BWA_557	Skagit River	WA	2019	48.519	-121.877	N	Yp	N	0.0286663	BWA	20124198	14727214	49522235	0.022826	1.10958	229434	39.9608
EPSDV_WA_AN_BWA_558	Skagit River	WA	2019	48.519	-121.877	N	Yp	N	0.040516	BWA	13502496	8486850	45611144	0.0210233	0.635447	229441	29.1463
EPSDV_WA_AN_BWA_559	Skagit River	WA	2019	48.519	-121.877	N	Yp	N	0.0764653	BWA	14354614	9297146	46937741	0.0216348	0.719242	229426	26.307
EPSDV_WA_AN_BWA_560	Skagit River	WA	2019	48.519	-121.877	N	Yp	N	0.0541025	BWA	14354614	10415513	47739417	0.0220043	0.809906	229426	29.4277
EPSDV_WA_AN_BWA_561	Skagit River	WA	2019	48.519	-121.877	N	Yp	N	0.484428	BWA	11419844	9242955	41731756	0.0192352	0.736592	229386	16.8241
EPSDV_WA_AN_BWA_562	Skagit River	WA	2019	48.519	-121.877	N	Yp	N	0.0489918	BWA	15533712	11510661	48059138	0.0221516	0.89687	229429	29.6672
EPSDV_WA_AN_BWA_564	Skagit River	WA	2019	48.519	-121.877	N	Yp	N	0.0991546	BWA	12573628	9418072	46640117	0.0214976	0.733177	229434	24.9947
EPSDV_WA_AN_BWA_565	Skagit River	WA	2019	48.519	-121.877	N	Yp	N	0.0669882	BWA	16929478	12426622	49653201	0.0228864	0.974883	229416	28.3129
WPSDV_JP_AN_A01_566	Sorachi River, Hokkaido	Japan	2013	44.36	142.23	N	Y	Y	0.156017	A01	8307270	6541023	46482738	0.021425	0.4946	229431	21.7883
WPSDV_JP_AN_A01_567	Sorachi River, Hokkaido	Japan	2013	44.36	142.23	N	Y	Y	0.103495	A01	9486464	7097600	46526669	0.0214453	0.526265	229437	25.0809
WPSDV_JP_AN_A01_568	Sorachi River, Hokkaido	Japan	2013	44.36	142.23	N	Y	Y	0.0878361	A01	10203800	7418055	46730644	0.0215393	0.546321	229437	26.369
WPSDV_JP_AN_A02_569	Sorachi River, Hokkaido	Japan	2013	44.36	142.23	N	Y	Y	0.217646	A02	7607752	6045828	44063800	0.0203101	0.454431	229401	19.6846
WPSDV_JP_AN_A02_570	Sorachi River, Hokkaido	Japan	2013	44.36	142.23	N	Y	Y	0.17912	A02	6615068	5093410	41358431	0.0190631	0.382468	229428	18.1313
BT_AK_NN_A04_571	Stikine River	AK	2022	56.6993	-132.041	N	Y	N	0.11918	A04	14313814	10519005	51715151	0.0238368	0.800448	229350	28.1802
BT_AK_NN_A04_572	Stikine River	AK	2022	56.6993	-132.041	N	Y	N	0.26232	A04	9254906	7097412	42438931	0.0195611	0.552167	229345	18.874
BT_AK_NN_A04_573	Stikine River	AK	2022	56.6993	-132.041	N	Y	N	0.128887	A04	11547360	7749002	45866038	0.0211408	0.57272	229352	25.2803
BT_AK_NN_A04_574	Stikine River	AK	2022	56.6993	-132.041	N	Y	N	0.159709	A04	11286658	6536367	41706996	0.0192238	0.472808	229355	21.2024
BT_AK_NN_A04_575	Stikine River	AK	2022	56.6993	-132.041	N	Y	N	0.134651	A04	12180726	8287811	53470417	0.0246458	0.626707	229356	25.1022
BT_AK_NN_A04_576	Stikine River	AK	2022	56.6993	-132.041	N	Y	N	0.136419	A04	14237708	10658667	45201909	0.0208347	0.822111	229341	25.2304
BT_AK_NN_A04_577	Stikine River	AK	2022	56.6993	-132.041	N	Y	N	0.288078	A04	7895578	4811972	38841431	0.017903	0.346283	229369	15.7798
BT_AK_NN_A04_579	Taku River	AK	2022	58.5191	-133.841	N	Y	N	0.15583	A04	9585036	6220425	46022759	0.021213	0.463246	229334	20.871
BT_AK_NN_A04_580	Taku River	AK	2022	58.5191	-133.841	N	Y	N	0.14331	A04	10208352	6781067	46726801	0.0215375	0.517597	229354	22.1288
BT_AK_NN_A04_581	Taku River	AK	2022	58.5191	-133.841	N	Y	N	0.147872	A04	10925536	7185026	45700068	0.0210643	0.547412	229346	23.0929
BT_AK_NN_A04_582	Taku River	AK	2022	58.5191	-133.841	N	Y	N	0.123494	A04	12988140	8821013	45681587	0.0210558	0.675274	229353	27.0975
BT_AK_NN_A04_583	Taku River	AK	2022	58.5191	-133.841	N	Y	N	0.118718	A04	14350810	10191613	49114936	0.0226383	0.756897	229360	30.5013
BT_AK_NN_A04_584	Taku River	AK	2022	58.5191	-133.841	N	Y	N	0.119545	A04	15366732	10667416	44732591	0.0206183	0.81346	229343	28.4573
BT_AK_NN_A04_585	Taku River	AK	2022	58.5191	-133.841	N	Y	N	0.127303	A04	12568016	8412791	43127158	0.0198784	0.628645	229365	27.0504
BT_AK_NN_A04_586	Taku River	AK	2022	58.5191	-133.841	N	Y	N	0.135713	A04	10957292	7711546	42407529	0.0195467	0.587154	229362	24.1562
BT_AK_NN_A04_587	Taku River	AK	2022	58.5191	-133.841	N	Y	N	0.12635	A04	13410754	9467826	43290892	0.0199538	0.724557	229336	25.9555
BT_BC_NN_A04_588	Kitwanga River	BC	2020-2021	55.1006	-128.085	Y	Y	Y	0.140297	A04	10468344	6843159	40772651	0.0187931	0.503298	229369	22.6631
BT_BC_NN_A04_589	Kitwanga River	BC	2020-2021	55.1006	-128.085	Y	Y	Y	0.115279	A04	13804638	9779225	43882882	0.0202267	0.742042	229366	29.6219
BT_BC_NN_A04_590	Kitwanga River	BC	2020-2021	55.1006	-128.085	Y	Y	Y	0.144659	A04	10175576	7153276	41683033	0.0192127	0.542878	229360	23.6464
BT_BC_NN_A04_591	Kitwanga River	BC	2020-2021	55.1006	-128.085	Y	Y	Y	0.141538	A04	11169328	7136150	40464175	0.0186509	0.520053	229352	23.0484
BT_BC_NN_A04_592	Kitwanga River	BC	2020-2021	55.1006	-128.085	Y	Y	Y	0.114152	A04	14069196	9742516	43262700	0.0199408	0.735767	229356	29.0713
BT_BC_NN_A04_593	Kitwanga River	BC	2020-2021	55.1006	-128.085	Y	Y	Y	0.130855	A04	11234184	7299373	41734095	0.0192363	0.548112	229367	23.5353
BT_BC_NN_A04_594	Kitwanga River	BC	2020-2021	55.1006	-128.085	Y	Y	Y	0.156809	A04	11134828	6733183	40424099	0.0186325	0.488469	229364	21.6076
BT_BC_NN_A04_595	Kitwanga River	BC	2020-2021	55.1006	-128.085	Y	Y	Y	0.144207	A04	10449688	6601951	40618427	0.018722	0.495678	229361	22.2325
BT_BC_NN_A04_596	Kitwanga River	BC	2020-2021	55.1006	-128.085	Y	Y	Y	0.151468	A04	10784720	6878985	42577575	0.019625	0.518806	229356	23.6563
BT_BC_NN_A04_597	Kitwanga River	BC	2020-2021	55.1006	-128.085	Y	Y	Y	0.117451	A04	13552530	9459346	42590426	0.019631	0.712939	229365	28.5115
BT_BC_NN_A04_598	Kitwanga River	BC	2020-2021	55.1006	-128.085	Y	Y	Y	0.134616	A04	14245474	8551949	40922035	0.018862	0.613745	229355	25.9697
BT_BC_NN_A04_599	Kitwanga River	BC	2020-2021	55.1006	-128.085	Y	Y	Y	0.131743	A04	12140882	7747925	42738807	0.0196994	0.587346	229362	24.4023
BT_BC_NN_A04_600	Kitwanga River	BC	2020-2021	55.1006	-128.085	Y	Y	Y	0.23354	A04	11793718	6446479	38470628	0.0177321	0.452247	229354	18.1411
BT_BC_NN_A04_601	Kitwanga River	BC	2020-2021	55.1006	-128.085	Y	Y	Y	0.127573	A04	11812228	7866050	41337438	0.0190534	0.581997	229346	25.9691
BT_BC_NN_A04_602	Kitwanga River	BC	2020-2021	55.1006	-128.085	Y	Y	Y	0.138439	A04	11040672	7088164	41151092	0.0189675	0.530424	229351	22.898
BT_BC_NN_A04_603	Kitwanga River	BC	2020-2021	55.1006	-128.085	Y	Y	Y	0.177392	A04	9798630	6051986	39152659	0.0180464	0.439696	229361	19.8969
BT_BC_NN_A04_604	Kitwanga River	BC	2020-2021	55.1006	-128.085	Y	Y	Y	0.147668	A04	13148538	7621905	40332779	0.0185904	0.552542	229347	23.3563
BT_BC_NN_A04_605	Kitwanga River	BC	2020-2021	55.1006	-128.085	Y	Y	Y	0.13749	A04	10582582	6885649	41356000	0.019062	0.514676	229361	23.0156
BT_BC_NN_A04_606	Kitwanga River	BC	2020-2021	55.1006	-128.085	Y	Y	Y	0.161898	A04	13789418	7207257	39706739	0.0183018	0.51433	229364	21.5745
BT_BC_NN_A04_607	Kitwanga River	BC	2020-2021	55.1006	-128.085	Y	Y	Y	0.132701	A04	11547376	8360339	42458639	0.0195702	0.639949	229350	24.8891
BT_BC_NN_A04_608	Kitwanga River	BC	2020-2021	55.1006	-128.085	Y	Y	Y	0.358788	A04	15725668	7230776	35236350	0.0162413	0.486352	229365	17.0111
BT_BC_NN_A04_609	Kitwanga River	BC	2020-2021	55.1006	-128.085	Y	Y	Y	0.11406	A04	16236390	11344254	43400353	0.0200043	0.847873	229335	32.5152
BT_BC_NN_A04_610	Kitwanga River	BC	2020-2021	55.1006	-128.085	Y	Y	Y	0.151294	A04	9102900	6228001	41617880	0.0191827	0.474692	229333	20.9731
BT_BC_NN_A04_611	Kitwanga River	BC	2020-2021	55.1006	-128.085	Y	Y	Y	0.140685	A04	10746018	6807192	41421078	0.019092	0.509735	229365	23.0838
xNDVEPSDV_AK_AF_A01_635	Chignik Lake	Alaska	2007-2010	56.2629	-158.846	N	Y	Y	0.173809	A01	7330960	4926779	43839651	0.0202068	0.365632	229447	18.0634
xNDVEPSDV_AK_AF_A02_636	Chignik Lake	Alaska	2007-2010	56.2629	-158.846	N	Y	Y	0.152382	A02	9128092	4925730	43460919	0.0200322	0.370317	229451	17.8942
xNDVEPSDV_AK_AF_A02_637	Chignik Lake	Alaska	2007-2010	56.2629	-158.846	N	Y	Y	0.125871	A02	7467122	4839056	46496551	0.0214314	0.358968	229450	18.0265
xNDVEPSDV_AK_AF_CHI_638	Chignik Lake; Alec River (ALRV)	Alaska	2007-2010	56.4387	-158.725	N	Y	Y	0.189633	CHI	10860056	8257274	37637946	0.0173482	0.622811	229444	31.0977
xNDVEPSDV_AK_AF_CHI_639	Chignik Lake; Alec River (ALRV)	Alaska	2007-2010	56.4387	-158.725	N	Y	Y	0.0891551	CHI	11078896	8834793	43482274	0.020042	0.677578	229444	32.2446
xNDVEPSDV_AK_AF_CHI_640	Chignik Lake; Alec River (ALRV)	Alaska	2007-2010	56.4387	-158.725	N	Y	Y	0.17676	CHI	12361872	9412652	37145022	0.017121	0.710066	229448	32.8804
xNDVEPSDV_AK_AF_CHI_641	Chignik Lake; Alec River (ALRV)	Alaska	2007-2010	56.4387	-158.725	N	Y	Y	0.112258	CHI	13687956	10762474	40488673	0.0186622	0.816663	229446	37.4263
xNDVEPSDV_AK_AF_CHI_642	Chignik Lake; Alec River (ALRV)	Alaska	2007-2010	56.4387	-158.725	N	Y	Y	0.108061	CHI	10566832	7587994	42854716	0.0197528	0.58552	229453	29.6934
xNDVEPSDV_AK_AF_CHI_643	Chignik Lake; Alec River (ALRV)	Alaska	2007-2010	56.4387	-158.725	N	Y	Y	0.0999991	CHI	10760290	7940019	42084269	0.0193977	0.608812	229446	30.4771
xNDVEPSDV_AK_AF_CHI_644	Chignik Lake; Alec River (ALRV)	Alaska	2007-2010	56.4387	-158.725	N	Y	Y	0.195976	CHI	10659226	8049688	38038808	0.017533	0.60869	229445	30.5064
xNDVEPSDV_AK_AF_CHI_645	Chignik Lake; Alec River (ALRV)	Alaska	2007-2010	56.4387	-158.725	N	Y	Y	0.132714	CHI	10777798	7718934	40115197	0.0184901	0.58447	229453	29.4769
xNDVEPSDV_AK_AF_CHI_646	Chignik Lake; Alec River (ALRV)	Alaska	2007-2010	56.4387	-158.725	N	Y	Y	0.221725	CHI	9213428	6714342	36647088	0.0168915	0.509207	229450	26.8152
xNDVEPSDV_AK_AF_CHI_647	Chignik Lake; Alec River (ALRV)	Alaska	2007-2010	56.4387	-158.725	N	Y	Y	0.271553	CHI	8626474	6522013	35952317	0.0165713	0.496385	229438	26.5405
xNDVEPSDV_AK_AF_CHI_648	Chignik Lake; Alec River (ALRV)	Alaska	2007-2010	56.4387	-158.725	N	Y	Y	0.260661	CHI	10227184	6450613	35580431	0.0163999	0.489524	229451	26.0463
xNDVEPSDV_AK_AF_CHI_649	Chignik Lake; Alec River (ALRV)	Alaska	2007-2010	56.4387	-158.725	N	Y	Y	0.220419	CHI	8846202	6756724	38113832	0.0175676	0.517388	229448	27.7183
xNDVEPSDV_AK_AF_CHI_650	Chignik Lake; Alec River (ALRV)	Alaska	2007-2010	56.4387	-158.725	N	Y	Y	0.194692	CHI	8612684	6072498	39116120	0.0180296	0.466032	229444	25.2161
xNDVEPSDV_AK_AF_CHI_651	Chignik Lake; Alec River (ALRV)	Alaska	2007-2010	56.4387	-158.725	N	Y	Y	0.119345	CHI	9617882	7327559	40963737	0.0188812	0.562815	229447	28.8187
xNDVEPSDV_AK_AF_CHI_652	Chignik Lake; Alec River (ALRV)	Alaska	2007-2010	56.4387	-158.725	N	Y	Y	0.140297	CHI	13455060	10259831	38799050	0.0178834	0.777464	229448	35.2183
xNDVEPSDV_AK_AF_CHI_653	Chignik Lake; Alec River (ALRV)	Alaska	2007-2010	56.4387	-158.725	N	Y	Y	0.0819548	CHI	12152130	9151159	42418511	0.0195517	0.70156	229452	33.7934
xNDVEPSDV_AK_AF_CHI_654	Chignik Lake; Alec River (ALRV)	Alaska	2007-2010	56.4387	-158.725	N	Y	Y	0.366185	CHI	8027356	5064767	29226429	0.0134712	0.379877	229447	20.4822
xNDVEPSDV_AK_AF_CHI_655	Chignik Lake; Alec River (ALRV)	Alaska	2007-2010	56.4387	-158.725	N	Y	Y	0.08717	CHI	12941966	8647167	42502404	0.0195904	0.660529	229456	33.0042
xNDVEPSDV_AK_AF_CHI_656	Chignik Lake; Alec River (ALRV)	Alaska	2007-2010	56.4387	-158.725	N	Y	Y	0.173591	CHI	12598186	9240048	38693537	0.0178348	0.693969	229446	31.8349
xNDVEPSDV_AK_AF_CHI_657	Chignik Lake; Alec River (ALRV)	Alaska	2007-2010	56.4387	-158.725	N	Y	Y	0.126341	CHI	9986346	7495371	41482627	0.0191204	0.573569	229446	28.6549
xNDVEPSDV_AK_AF_CHI_658	Chignik Lake; Alec River (ALRV)	Alaska	2007-2010	56.4387	-158.725	N	Y	Y	0.060837	CHI	15364972	11288212	46561618	0.0214614	0.870383	229451	38.6116
xNDVEPSDV_AK_AF_CHI_659	Chignik Lake; Alec River (ALRV)	Alaska	2007-2010	56.4387	-158.725	N	Y	Y	0.12978	CHI	11552316	7917916	40893955	0.018849	0.604819	229453	30.8506
xNDVEPSDV_AK_AF_CHI_660	Chignik Lake; Alec River (ALRV)	Alaska	2007-2010	56.4387	-158.725	N	Y	Y	0.152656	CHI	11931118	8960054	40875153	0.0188404	0.673805	229449	32.8628
xNDVEPSDV_AK_AF_CHI_661	Chignik Lake; Alec River (ALRV)	Alaska	2007-2010	56.4387	-158.725	N	Y	Y	0.291078	CHI	6044834	4370681	35523635	0.0163737	0.33668	229448	19.1886
xNDVEPSDV_AK_AF_CHI_662	Chignik Lake; Black Lake (BLLK)	Alaska	2007-2010	56.4779	-158.996	N	Y	Y	0.17363	CHI	9175966	6650744	43900703	0.0202349	0.511159	229447	26.0946
xNDVEPSDV_AK_AF_CHI_663	Chignik Lake; Black Lake (BLLK)	Alaska	2007-2010	56.4779	-158.996	N	Y	Y	0.181223	CHI	12588174	9727900	40592758	0.0187102	0.738534	229448	33.6231
xNDVEPSDV_AK_AF_CHI_664	Chignik Lake; Black Lake (BLLK)	Alaska	2007-2010	56.4779	-158.996	N	Y	Y	0.160788	CHI	12188036	9593502	38561826	0.0177741	0.727197	229450	34.6888
xNDVEPSDV_AK_AF_CHI_665	Chignik Lake; Black Lake (BLLK)	Alaska	2007-2010	56.4779	-158.996	N	Y	Y	0.147324	CHI	12395526	9608493	41923186	0.0193234	0.726273	229451	35.028
xNDVEPSDV_AK_AF_CHI_666	Chignik Lake; Black Lake (BLLK)	Alaska	2007-2010	56.4779	-158.996	N	Y	Y	0.146148	CHI	13988744	10560036	40319297	0.0185841	0.7987	229445	34.689
xNDVEPSDV_AK_AF_CHI_667	Chignik Lake; Black Lake (BLLK)	Alaska	2007-2010	56.4779	-158.996	N	Y	Y	0.153096	CHI	15073570	8464453	41289177	0.0190312	0.646715	229437	32.744
xNDVEPSDV_AK_AF_CHI_668	Chignik Lake; Black Lake (BLLK)	Alaska	2007-2010	56.4779	-158.996	N	Y	Y	0.181532	CHI	10893590	8048844	39766062	0.0183291	0.609395	229447	30.3785
xNDVEPSDV_AK_AF_CHI_669	Chignik Lake; Black Lake (BLLK)	Alaska	2007-2010	56.4779	-158.996	N	Y	Y	0.109459	CHI	10188336	7401846	41124144	0.0189551	0.56409	229451	29.1228
xNDVEPSDV_AK_AF_CHI_670	Chignik Lake; Black Lake (BLLK)	Alaska	2007-2010	56.4779	-158.996	N	Y	Y	0.151176	CHI	14206310	10999616	39637849	0.0182701	0.830707	229451	36.4095
xNDVEPSDV_AK_AF_CHI_671	Chignik Lake; Black Lake (BLLK)	Alaska	2007-2010	56.4779	-158.996	N	Y	Y	0.0797477	CHI	16586102	9320869	43758984	0.0201696	0.719512	229447	35.449
xNDVEPSDV_AK_AF_CHI_672	Chignik Lake; Black Lake (BLLK)	Alaska	2007-2010	56.4779	-158.996	N	Y	Y	0.142914	CHI	9562340	7326434	43660583	0.0201242	0.556731	229456	29.1772
xNDVEPSDV_AK_AF_CHI_673	Chignik Lake; Black Lake (BLLK)	Alaska	2007-2010	56.4779	-158.996	N	Y	Y	0.109572	CHI	11790214	7641318	43256888	0.0199382	0.587236	229450	30.023
xNDVEPSDV_AK_AF_CHI_674	Chignik Lake; Black Lake Alec Bay (BLLK)	Alaska	2007-2010	56.4711	-158.963	N	Y	Y	0.186634	CHI	11266380	8301755	40512614	0.0186733	0.633265	229448	31.1329
xNDVEPSDV_AK_AF_CHI_675	Chignik Lake; Black Lake Cabin Point (BLLK)	Alaska	2007-2010	56.4331	-158.975	N	Y	Y	0.156061	CHI	11800480	7948448	41082261	0.0189358	0.602417	229447	30.635
xNDVEPSDV_AK_AF_CHI_676	Chignik Lake; Black Lake Spit (BLLK)	Alaska	2007-2010	56.4471	-158.962	N	Y	Y	0.103403	CHI	14675482	10501122	42981529	0.0198112	0.797175	229451	36.9712
xNDVEPSDV_AK_AF_CHI_677	Chignik Lake; Chignik Bay Indian Creek (CHBA)	Alaska	2007-2010	56.3006	-158.415	N	Y	Y	0.14964	CHI	13001518	9343018	39385356	0.0181537	0.708992	229443	33.2993
xNDVEPSDV_AK_AF_CHI_678	Chignik Lake; Chignik Bay Indian Creek (CHBA)	Alaska	2007-2010	56.3006	-158.415	N	Y	Y	0.139592	CHI	7553280	5332882	44619283	0.0205661	0.426127	229449	20.7882
xNDVEPSDV_AK_AF_CHI_679	Chignik Lake; Chignik Bay Indian Creek (CHBA)	Alaska	2007-2010	56.3006	-158.415	N	Y	Y	0.162429	CHI	11832648	9203909	37579961	0.0173215	0.705946	229443	33.3584
xNDVEPSDV_AK_AF_CHI_680	Chignik Lake; Chignik Bay Indian Creek (CHBA)	Alaska	2007-2010	56.3006	-158.415	N	Y	Y	0.0974742	CHI	17963446	8195526	42201552	0.0194517	0.634164	229453	32.3456
xNDVEPSDV_AK_AF_CHI_681	Chignik Lake; Chignik Bay Indian Creek (CHBA)	Alaska	2007-2010	56.3006	-158.415	N	Y	Y	0.164545	CHI	17217956	8129764	39447824	0.0181825	0.624725	229444	31.5994
xNDVEPSDV_AK_AF_CHI_682	Chignik Lake; Chignik Bay Indian Creek (CHBA)	Alaska	2007-2010	56.3006	-158.415	N	Y	Y	0.104722	CHI	11027886	7981460	41699030	0.0192201	0.614699	229439	30.9951
xNDVEPSDV_AK_AF_CHI_683	Chignik Lake; Chignik Bay Indian Creek (CHBA)	Alaska	2007-2010	56.3006	-158.415	N	Y	Y	0.152003	CHI	12108944	9447903	38407045	0.0177027	0.722986	229443	33.8799
xNDVEPSDV_AK_AF_CHI_684	Chignik Lake; Chignik Bay Indian Creek (CHBA)	Alaska	2007-2010	56.3006	-158.415	N	Y	Y	0.0695828	CHI	11501680	9108842	44212939	0.0203788	0.704289	229453	33.6497
xNDVEPSDV_AK_AF_CHI_685	Chignik Lake; Chignik Bay Indian Creek (CHBA)	Alaska	2007-2010	56.3006	-158.415	N	Y	Y	0.206498	CHI	8252006	6187315	37393001	0.0172353	0.475369	229440	24.7597
xNDVEPSDV_AK_AF_CHI_686	Chignik Lake; Chignik Bay Indian Creek (CHBA)	Alaska	2007-2010	56.3006	-158.415	N	Y	Y	0.192915	CHI	11235882	8576345	38674938	0.0178262	0.653095	229445	32.7429
xNDVEPSDV_AK_AF_CHI_687	Chignik Lake; Chignik Bay Indian Creek (CHBA)	Alaska	2007-2010	56.3006	-158.415	N	Y	Y	0.112423	CHI	14028060	10671979	39668437	0.0182842	0.817307	229440	36.8076
xNDVEPSDV_AK_AF_CHI_688	Chignik Lake; Chignik Bay Indian Creek (CHBA)	Alaska	2007-2010	56.3006	-158.415	N	Y	Y	0.135905	CHI	15295926	12107416	41779170	0.019257	0.911918	229447	39.8339
xNDVEPSDV_AK_AF_CHI_689	Chignik Lake; Chignik Bay Indian Creek (CHBA)	Alaska	2007-2010	56.3006	-158.415	N	Y	Y	0.153632	CHI	11068938	8867436	39395452	0.0181583	0.68216	229442	34.0312
xNDVEPSDV_AK_AF_CHI_690	Chignik Lake; Chignik Bay Indian Creek (CHBA)	Alaska	2007-2010	56.3006	-158.415	N	Y	Y	0.187944	CHI	10272408	7212487	37895944	0.0174672	0.550951	229444	27.8922
xNDVEPSDV_AK_AF_CHI_691	Chignik Lake; Chignik Lagoon Lagoon Alpha (CHLG)	Alaska	2007-2010	56.279	-158.65	N	Y	Y	0.144581	CHI	13977402	10914482	38864229	0.0179135	0.831066	229449	37.161
xNDVEPSDV_AK_AF_CHI_692	Chignik Lake; Chignik Lagoon Lagoon Alpha (CHLG)	Alaska	2007-2010	56.279	-158.65	N	Y	Y	0.133206	CHI	10321798	7871270	40904133	0.0188537	0.603458	229444	31.3337
xNDVEPSDV_AK_AF_CHI_693	Chignik Lake; Chignik Lagoon Lagoon Alpha (CHLG)	Alaska	2007-2010	56.279	-158.65	N	Y	Y	0.204826	CHI	10165402	7407441	38710851	0.0178428	0.560704	229453	28.8613
xNDVEPSDV_AK_AF_CHI_694	Chignik Lake; Chignik Lagoon Lagoon Alpha (CHLG)	Alaska	2007-2010	56.279	-158.65	N	Y	Y	0.166182	CHI	11878138	7956840	40980734	0.018889	0.609528	229445	31.0959
xNDVEPSDV_AK_AF_CHI_695	Chignik Lake; Chignik Lagoon Lagoon Alpha (CHLG)	Alaska	2007-2010	56.279	-158.65	N	Y	Y	0.161285	CHI	10148496	7473795	40912627	0.0188576	0.576173	229441	30.1354
xNDVEPSDV_AK_AF_CHI_696	Chignik Lake; Chignik Lagoon Lagoon Alpha (CHLG)	Alaska	2007-2010	56.279	-158.65	N	Y	Y	0.295605	CHI	7416196	5504343	35527339	0.0163754	0.417833	229448	23.0213
xNDVEPSDV_AK_AF_CHI_697	Chignik Lake; Chignik Lagoon Lagoon Alpha (CHLG)	Alaska	2007-2010	56.279	-158.65	N	Y	Y	0.36719	CHI	9030214	3993266	34466386	0.0158864	0.306977	229442	16.1723
xNDVEPSDV_AK_AF_CHI_698	Chignik Lake; Chignik Lagoon Lagoon Alpha (CHLG)	Alaska	2007-2010	56.279	-158.65	N	Y	Y	0.193555	CHI	10088510	7667116	38134904	0.0175773	0.586515	229447	29.9375
xNDVEPSDV_AK_AF_CHI_699	Chignik Lake; Chignik Lagoon Lagoon Alpha (CHLG)	Alaska	2007-2010	56.279	-158.65	N	Y	Y	0.217333	CHI	9849008	5872230	38985767	0.0179695	0.451046	229442	24.1717
xNDVEPSDV_AK_AF_CHI_700	Chignik Lake; Chignik Lagoon Lagoon Alpha (CHLG)	Alaska	2007-2010	56.279	-158.65	N	Y	Y	0.0773751	CHI	18770502	11694957	47065040	0.0216934	0.906497	229432	39.6827
xNDVEPSDV_AK_AF_CHI_701	Chignik Lake; Chignik Lagoon Lagoon Alpha (CHLG)	Alaska	2007-2010	56.279	-158.65	N	Y	Y	0.164785	CHI	9208798	6659161	48706279	0.0224499	0.51135	229438	24.9012
xNDVEPSDV_AK_AF_CHI_702	Chignik Lake; Chignik Lagoon Lagoon Alpha (CHLG)	Alaska	2007-2010	56.279	-158.65	N	Y	Y	0.17104	CHI	10749060	7773657	39217575	0.0180763	0.592604	229445	29.0808
xNDVEPSDV_AK_AF_CHI_703	Chignik Lake; Chignik Lagoon Lagoon Alpha (CHLG)	Alaska	2007-2010	56.279	-158.65	N	Y	Y	0.149204	CHI	10874672	7632603	40983218	0.0188902	0.58246	229445	30.0873
xNDVEPSDV_AK_AF_CHI_704	Chignik Lake; Chignik Lagoon Lagoon Hume Point (CHLG)	Alaska	2007-2010	56.2949	-158.619	N	Y	Y	0.152857	CHI	12515112	9482946	40120224	0.0184924	0.722104	229447	34.2091
xNDVEPSDV_AK_AF_CHI_705	Chignik Lake; Chignik Lagoon Lagoon Hume Point (CHLG)	Alaska	2007-2010	56.2949	-158.619	N	Y	Y	0.196694	CHI	11757262	8663664	40331811	0.0185899	0.657252	229451	32.361
xNDVEPSDV_AK_AF_CHI_706	Chignik Lake; Chignik Lagoon Lagoon Hume Point (CHLG)	Alaska	2007-2010	56.2949	-158.619	N	Y	Y	0.210847	CHI	14438534	7370888	39226180	0.0180803	0.562497	229441	29.6356
xNDVEPSDV_AK_AF_CHI_707	Chignik Lake; Chignik Lagoon Lagoon Hume Point (CHLG)	Alaska	2007-2010	56.2949	-158.619	N	Y	Y	0.189598	CHI	13874066	10366809	39690091	0.0182941	0.779706	229452	36.1197
xNDVEPSDV_AK_AF_CHI_708	Chignik Lake; Chignik Lagoon Lagoon Hume Point (CHLG)	Alaska	2007-2010	56.2949	-158.619	N	Y	Y	0.29062	CHI	6908842	5188816	34950001	0.0161093	0.398729	229448	22.2729
xNDVEPSDV_AK_AF_CHI_709	Chignik Lake; Chignik Lagoon Lagoon Hume Point (CHLG)	Alaska	2007-2010	56.2949	-158.619	N	Y	Y	0.26959	CHI	10347110	6437514	37830546	0.017437	0.490288	229445	25.4459
xNDVEPSDV_AK_AF_CHI_710	Chignik Lake; Chignik Lagoon Lagoon Hume Point (CHLG)	Alaska	2007-2010	56.2949	-158.619	N	Y	Y	0.105833	CHI	10074868	7578963	45808839	0.0211144	0.585618	229443	30.5619
xNDVEPSDV_AK_AF_CHI_711	Chignik Lake; Chignik Lagoon Lagoon Hume Point (CHLG)	Alaska	2007-2010	56.2949	-158.619	N	Y	Y	0.100622	CHI	18326412	11158536	47703564	0.0219877	0.848119	229445	38.6693
xNDVEPSDV_AK_AF_CHI_712	Chignik Lake; Chignik Lagoon Lagoon Hume Point (CHLG)	Alaska	2007-2010	56.2949	-158.619	N	Y	Y	0.232704	CHI	10927116	7533177	38535835	0.0177621	0.566729	229450	28.185
xNDVEPSDV_AK_AF_CHI_713	Chignik Lake; Chignik Lagoon Lagoon Hume Point (CHLG)	Alaska	2007-2010	56.2949	-158.619	N	Y	Y	0.104352	CHI	21414796	8310922	41535159	0.0191446	0.640857	229447	32.6714
xNDVEPSDV_AK_AF_CHI_714	Chignik Lake; Chignik Lagoon Lagoon Hume Point (CHLG)	Alaska	2007-2010	56.2949	-158.619	N	Y	Y	0.122928	CHI	13411404	10096489	41800331	0.0192668	0.77159	229440	35.3452
xNDVEPSDV_AK_AF_CHI_715	Chignik Lake; Chignik Lagoon Lagoon Hume Point (CHLG)	Alaska	2007-2010	56.2949	-158.619	N	Y	Y	0.112619	CHI	13398966	10034329	40811218	0.0188109	0.766383	229453	35.1486
xNDVEPSDV_AK_AF_CHI_716	Chignik Lake; Chignik Lagoon Lagoon Hume Point (CHLG)	Alaska	2007-2010	56.2949	-158.619	N	Y	Y	0.0620473	CHI	13307770	10364227	44453214	0.0204896	0.800944	229442	37.2225
xNDVEPSDV_AK_AF_CHI_717	Chignik Lake; Chignik Lagoon Lagoon Hume Point (CHLG)	Alaska	2007-2010	56.2949	-158.619	N	Y	Y	0.158124	CHI	11615456	8537834	40566578	0.0186981	0.648965	229449	32.0372
xNDVEPSDV_AK_AF_CHI_718	Chignik Lake; Chignik Lagoon Lagoon Hume Point (CHLG)	Alaska	2007-2010	56.2949	-158.619	N	Y	Y	0.143963	CHI	14090692	10851639	39080132	0.018013	0.824765	229447	37.079
xNDVEPSDV_AK_AF_CHI_719	Chignik Lake; Chignik Lagoon Lagoon Pillar Rock (CHLG)	Alaska	2007-2010	56.2758	-158.648	N	Y	Y	0.422986	CHI	4653796	3029450	30547240	0.01408	0.235196	229433	13.4643
xNDVEPSDV_AK_AF_CHI_720	Chignik Lake; Chignik Lagoon Lagoon Pillar Rock (CHLG)	Alaska	2007-2010	56.2758	-158.648	N	Y	Y	0.327157	CHI	7091444	5205131	33488165	0.0154355	0.395804	229443	21.9021
xNDVEPSDV_AK_AF_CHI_721	Chignik Lake; Chignik Lagoon Lagoon Pillar Rock (CHLG)	Alaska	2007-2010	56.2758	-158.648	N	Y	Y	0.34925	CHI	6937214	4866284	32880205	0.0151553	0.371486	229442	20.2023
xNDVEPSDV_AK_AF_CHI_722	Chignik Lake; Chignik Lagoon Lagoon Pillar Rock (CHLG)	Alaska	2007-2010	56.2758	-158.648	N	Y	Y	0.512786	CHI	3277252	2283202	26959799	0.0124264	0.176283	229438	10.1123
xNDVEPSDV_AK_AF_CHI_723	Chignik Lake; Chignik Lagoon Lagoon Pillar Rock (CHLG)	Alaska	2007-2010	56.2758	-158.648	N	Y	Y	0.326857	CHI	7749260	5576878	33270608	0.0153352	0.425208	229444	23.0401
xNDVEPSDV_AK_AF_CHI_724	Chignik Lake; Chignik Lagoon Lagoon Pillar Rock (CHLG)	Alaska	2007-2010	56.2758	-158.648	N	Y	Y	0.368649	CHI	7775206	5183381	32069733	0.0147817	0.392476	229440	20.2863
xNDVEPSDV_AK_AF_CHI_725	Chignik Lake; Chignik Lagoon Lagoon Pillar Rock (CHLG)	Alaska	2007-2010	56.2758	-158.648	N	Y	Y	0.256369	CHI	7326490	5168558	37212733	0.0171523	0.399846	229440	21.9796
xNDVEPSDV_AK_AF_CHI_727	Chignik Lake; Chignik Lagoon Lagoon Pillar Rock (CHLG)	Alaska	2007-2010	56.2758	-158.648	N	Y	Y	0.253417	CHI	9293718	7044677	36483979	0.0168164	0.537626	229448	27.9671
xNDVEPSDV_AK_AF_CHI_728	Chignik Lake; Chignik Lagoon Lagoon Pillar Rock (CHLG)	Alaska	2007-2010	56.2758	-158.648	N	Y	Y	0.170553	CHI	8066904	6192594	40511015	0.0186725	0.479122	229446	26.062
xNDVEPSDV_AK_AF_CHI_729	Chignik Lake; Chignik Lagoon Lagoon Pillar Rock (CHLG)	Alaska	2007-2010	56.2758	-158.648	N	Y	Y	0.336987	CHI	4953402	3443559	35545807	0.0163839	0.268685	229439	15.0961
xNDVEPSDV_AK_AF_CHI_730	Chignik Lake; Chignik Lagoon Lagoon Pillar Rock (CHLG)	Alaska	2007-2010	56.2758	-158.648	N	Y	Y	0.250392	CHI	6780818	4986523	36468929	0.0168094	0.386378	229450	21.6312
xNDVEPSDV_AK_AF_CHI_731	Chignik Lake; Chignik Lagoon Lagoon Pillar Rock (CHLG)	Alaska	2007-2010	56.2758	-158.648	N	Y	Y	0.155173	CHI	8546112	5997853	40962737	0.0188807	0.464833	229455	24.8346
xNDVEPSDV_AK_AF_CHI_732	Chignik Lake; Chignik Lagoon Lagoon Pillar Rock (CHLG)	Alaska	2007-2010	56.2758	-158.648	N	Y	Y	0.297412	CHI	10128452	5815709	35051982	0.0161563	0.444795	229443	24.2713
xNDVEPSDV_AK_AF_CHI_733	Chignik Lake; Chignik Lagoon Lagoon Pillar Rock (CHLG)	Alaska	2007-2010	56.2758	-158.648	N	Y	Y	0.279284	CHI	7374492	5679855	34807583	0.0160437	0.437235	229439	24.4956
xNDVEPSDV_AK_AF_CHI_734	Chignik Lake; Chignik Lagoon Lagoon Pillar Rock (CHLG)	Alaska	2007-2010	56.2758	-158.648	N	Y	Y	0.130607	CHI	10923282	8063767	41320694	0.0190457	0.62039	229440	31.5049
xNDVEPSDV_AK_AF_CHI_735	Chignik Lake; Chignik Lagoon Lagoon Spit (CHLG)	Alaska	2007-2010	56.3402	-158.492	N	Y	Y	0.130076	CHI	10288926	7867246	41584354	0.0191672	0.603485	229449	31.1141
xNDVEPSDV_AK_AF_CHI_736	Chignik Lake; Chignik Lagoon Lagoon Spit (CHLG)	Alaska	2007-2010	56.3402	-158.492	N	Y	Y	0.24364	CHI	7986364	5839263	36515622	0.0168309	0.448096	229440	24.5526
xNDVEPSDV_AK_AF_CHI_737	Chignik Lake; Chignik Lagoon Lagoon Spit (CHLG)	Alaska	2007-2010	56.3402	-158.492	N	Y	Y	0.146283	CHI	22199938	9225770	40018841	0.0184457	0.703175	229444	34.7716
xNDVEPSDV_AK_AF_CHI_738	Chignik Lake; Chignik Lagoon Lagoon Spit (CHLG)	Alaska	2007-2010	56.3402	-158.492	N	Y	Y	0.18306	CHI	8511850	6430982	39874242	0.018379	0.493604	229443	26.4918
xNDVEPSDV_AK_AF_CHI_739	Chignik Lake; Chignik Lagoon Lagoon Spit (CHLG)	Alaska	2007-2010	56.3402	-158.492	N	Y	Y	0.20591	CHI	9148924	6577691	38762927	0.0178668	0.504415	229442	26.9516
xNDVEPSDV_AK_AF_CHI_740	Chignik Lake; Chignik Lagoon Lagoon Spit (CHLG)	Alaska	2007-2010	56.3402	-158.492	N	Y	Y	0.28803	CHI	6802370	5154811	36973301	0.0170419	0.396942	229447	22.2354
xNDVEPSDV_AK_AF_CHI_741	Chignik Lake; Chignik Lagoon Lagoon Spit (CHLG)	Alaska	2007-2010	56.3402	-158.492	N	Y	Y	0.269877	CHI	8745392	6798482	37027928	0.0170671	0.516309	229447	26.9222
xNDVEPSDV_AK_AF_CHI_742	Chignik Lake; Chignik Lagoon Lagoon Spit (CHLG)	Alaska	2007-2010	56.3402	-158.492	N	Y	Y	0.243705	CHI	8072488	5861529	37548251	0.0173069	0.446498	229448	24.1011
xNDVEPSDV_AK_AF_CHI_743	Chignik Lake; Chignik Lagoon Lagoon Spit (CHLG)	Alaska	2007-2010	56.3402	-158.492	N	Y	Y	0.219209	CHI	15705836	5630379	41625773	0.0191863	0.436156	229447	24.1513
xNDVEPSDV_AK_AF_CHI_744	Chignik Lake; Chignik Lagoon Lagoon Spit (CHLG)	Alaska	2007-2010	56.3402	-158.492	N	Y	Y	0.286663	CHI	8296848	5187071	38584174	0.0177844	0.39683	229434	21.1664
xNDVEPSDV_AK_AF_CHI_745	Chignik Lake; Chignik Lagoon Lagoon Spit (CHLG)	Alaska	2007-2010	56.3402	-158.492	N	Y	Y	0.258911	CHI	8127712	5653553	37838604	0.0174407	0.433541	229442	23.6219
xNDVEPSDV_AK_AF_CHI_746	Chignik Lake; Chignik Lagoon Lagoon Spit (CHLG)	Alaska	2007-2010	56.3402	-158.492	N	Y	Y	0.175981	CHI	8399362	6173739	41658885	0.0192016	0.472498	229443	24.0288
xNDVEPSDV_AK_AF_CHI_747	Chignik Lake; Chignik Lagoon Lagoon Spit (CHLG)	Alaska	2007-2010	56.3402	-158.492	N	Y	Y	0.115157	CHI	10868694	8479068	43505100	0.0200526	0.651736	229445	33.0301
xNDVEPSDV_AK_AF_CHI_748	Chignik Lake; Chignik Lagoon Lagoon Spit (CHLG)	Alaska	2007-2010	56.3402	-158.492	N	Y	Y	0.171206	CHI	19722652	8598074	42813571	0.0197338	0.657763	229449	32.721
xNDVEPSDV_AK_AF_CHI_749	Chignik Lake; Chignik Lake Clark Bay (CHLK)	Alaska	2007-2010	56.2405	-158.831	N	Y	Y	0.439298	CHI	4974868	2838500	28919699	0.0133298	0.218807	229445	13.0373
xNDVEPSDV_AK_AF_CHI_750	Chignik Lake; Chignik Lake Clark Bay (CHLK)	Alaska	2007-2010	56.2405	-158.831	N	Y	Y	0.228177	CHI	7492568	5517817	36801092	0.0169625	0.423958	229446	23.1284
xNDVEPSDV_AK_AF_CHI_751	Chignik Lake; Chignik Lake Clark Bay (CHLK)	Alaska	2007-2010	56.2405	-158.831	N	Y	Y	0.12322	CHI	11737692	7455647	42492636	0.0195859	0.575066	229443	29.3429
xNDVEPSDV_AK_AF_CHI_752	Chignik Lake; Chignik Lake Clark Bay (CHLK)	Alaska	2007-2010	56.2405	-158.831	N	Y	Y	0.206319	CHI	9157276	7109745	37259996	0.017174	0.545338	229446	28.8302
xNDVEPSDV_AK_AF_CHI_753	Chignik Lake; Chignik Lake Clark Bay (CHLK)	Alaska	2007-2010	56.2405	-158.831	N	Y	Y	0.127103	CHI	10201552	7529999	47125730	0.0217214	0.573766	229447	29.2491
xNDVEPSDV_AK_AF_CHI_754	Chignik Lake; Chignik Lake Cucumber (CHLK)	Alaska	2007-2010	56.2759	-158.858	N	Y	Y	0.496822	CHI	10682992	2468656	26317505	0.0121304	0.191285	229451	10.8256
xNDVEPSDV_AK_AF_CHI_755	Chignik Lake; Chignik Lake Cucumber (CHLK)	Alaska	2007-2010	56.2759	-158.858	N	Y	Y	0.259033	CHI	7742684	5430076	36737448	0.0169332	0.416334	229441	22.3255
xNDVEPSDV_AK_AF_CHI_756	Chignik Lake; Chignik Lake Cucumber (CHLK)	Alaska	2007-2010	56.2759	-158.858	N	Y	Y	0.110721	CHI	10779602	8396750	47548435	0.0219162	0.646203	229444	32.4675
xNDVEPSDV_AK_AF_CHI_757	Chignik Lake; Chignik Lake Cucumber (CHLK)	Alaska	2007-2010	56.2759	-158.858	N	Y	Y	0.167571	CHI	9719914	7286162	40575330	0.0187022	0.561059	229447	29.4103
xNDVEPSDV_AK_AF_CHI_758	Chignik Lake; Chignik Lake Cucumber (CHLK)	Alaska	2007-2010	56.2759	-158.858	N	Y	Y	0.307041	CHI	8228230	5457268	34495401	0.0158998	0.417331	229448	22.9102
xNDVEPSDV_AK_AF_CHI_759	Chignik Lake; Chignik Lake Delta (CHLK)	Alaska	2007-2010	56.2995	-158.893	N	Y	Y	0.106586	CHI	11069354	7796924	42699797	0.0196814	0.602815	229453	30.9704
xNDVEPSDV_AK_AF_CHI_760	Chignik Lake; Chignik Lake Delta (CHLK)	Alaska	2007-2010	56.2995	-158.893	N	Y	Y	0.0892683	CHI	11491026	8828668	42465020	0.0195732	0.677158	229450	33.0859
xNDVEPSDV_AK_AF_CHI_761	Chignik Lake; Chignik Lake Delta (CHLK)	Alaska	2007-2010	56.2995	-158.893	N	Y	Y	0.0501323	CHI	25158750	12530573	45984261	0.0211953	0.960671	229448	41.7747
xNDVEPSDV_AK_AF_CHI_762	Chignik Lake; Chignik Lake Delta (CHLK)	Alaska	2007-2010	56.2995	-158.893	N	Y	Y	0.135618	CHI	10885958	7632017	43859349	0.0202158	0.58252	229446	29.6751
xNDVEPSDV_AK_AF_CHI_763	Chignik Lake; Chignik Lake Delta (CHLK)	Alaska	2007-2010	56.2995	-158.893	N	Y	Y	0.163866	CHI	12842586	9979083	41996326	0.0193571	0.763078	229449	36.1184
xNDVEPSDV_AK_AF_CHI_764	Chignik Lake; Chignik Lake Delta (CHLK)	Alaska	2007-2010	56.2995	-158.893	N	Y	Y	0.222217	CHI	9974292	7365261	37804177	0.0174249	0.559535	229447	28.7307
xNDVEPSDV_AK_AF_CHI_765	Chignik Lake; Chignik Lake Delta (CHLK)	Alaska	2007-2010	56.2995	-158.893	N	Y	Y	0.145678	CHI	10346272	7598283	40977908	0.0188877	0.576112	229448	29.805
xNDVEPSDV_AK_AF_CHI_766	Chignik Lake; Chignik Lake Delta (CHLK)	Alaska	2007-2010	56.2995	-158.893	N	Y	Y	0.202388	CHI	9359362	7369224	39013036	0.0179821	0.558941	229446	29.3539
xNDVEPSDV_AK_AF_CHI_767	Chignik Lake; Chignik Lake Delta (CHLK)	Alaska	2007-2010	56.2995	-158.893	N	Y	Y	0.188079	CHI	8619730	6435492	38633566	0.0178072	0.490506	229450	26.3833
xNDVEPSDV_AK_AF_CHI_768	Chignik Lake; Chignik Lake Delta (CHLK)	Alaska	2007-2010	56.2995	-158.893	N	Y	Y	0.185515	CHI	8703432	6302890	39584429	0.0182454	0.482748	229449	24.6698
xNDVEPSDV_AK_AF_CHI_769	Chignik Lake; Chignik Lake Delta (CHLK)	Alaska	2007-2010	56.2995	-158.893	N	Y	Y	0.0655691	CHI	14022330	10804493	44759888	0.0206309	0.82646	229448	37.9849
xNDVEPSDV_AK_AF_CHI_770	Chignik Lake; Chignik North Hatchery (CHLK)	Alaska	2007-2010	56.2686	-158.878	N	Y	Y	0.108423	CHI	11123992	8237986	41274306	0.0190243	0.629106	229450	31.6699
xNDVEPSDV_AK_AF_CHI_771	Chignik Lake; Chignik Outlet (CHLK)	Alaska	2007-2010	56.2609	-158.771	N	Y	Y	0.112746	CHI	10707434	8010624	40739343	0.0187778	0.614061	229450	31.179
xNDVEPSDV_AK_AF_CHI_772	Chignik Lake; Chignik Outlet (CHLK)	Alaska	2007-2010	56.2609	-158.771	N	Y	Y	0.109977	CHI	10928096	8744279	43177235	0.0199014	0.669986	229449	33.5997
xNDVEPSDV_AK_AF_CHI_773	Chignik Lake; Chignik Outlet (CHLK)	Alaska	2007-2010	56.2609	-158.771	N	Y	Y	0.123537	CHI	18780500	8216634	41348264	0.0190584	0.628881	229442	31.9844
xNDVEPSDV_AK_AF_CHI_774	Chignik Lake; Chignik River Braids (CHRV)	Alaska	2007-2010	56.2601	-158.721	N	Y	Y	0.157236	CHI	14600976	11353277	39772758	0.0183322	0.856674	229448	38.7736
xNDVEPSDV_AK_AF_CHI_775	Chignik Lake; Chignik River Braids (CHRV)	Alaska	2007-2010	56.2601	-158.721	N	Y	Y	0.160026	CHI	10477818	7484025	39651451	0.0182763	0.567215	229448	29.3522
xNDVEPSDV_AK_AF_CHI_776	Chignik Lake; Chignik River Braids (CHRV)	Alaska	2007-2010	56.2601	-158.721	N	Y	Y	0.288605	CHI	7278480	5145660	36988628	0.017049	0.391403	229452	21.0364
xNDVEPSDV_AK_AF_CHI_777	Chignik Lake; Chignik River Braids (CHRV)	Alaska	2007-2010	56.2601	-158.721	N	Y	Y	0.208204	CHI	11649298	8808168	39568048	0.0182379	0.666281	229455	32.5623
xNDVEPSDV_AK_AF_CHI_778	Chignik Lake; Chignik River Braids (CHRV)	Alaska	2007-2010	56.2601	-158.721	N	Y	Y	0.568438	CHI	2437464	1736764	23906497	0.0110191	0.135141	229441	8.09477
xNDVEPSDV_AK_AF_CHI_780	Chignik Lake; Chignik River Braids (CHRV)	Alaska	2007-2010	56.2601	-158.721	N	Y	Y	0.5003	CHI	3397840	2164854	25657361	0.0118261	0.167446	229446	10.3275
xNDVEPSDV_AK_AF_CHI_781	Chignik Lake; Chignik River Braids (CHRV)	Alaska	2007-2010	56.2601	-158.721	N	Y	Y	0.263055	CHI	17839144	6831085	36837158	0.0169791	0.523609	229449	27.6593
xNDVEPSDV_AK_AF_CHI_782	Chignik Lake; Chignik River Braids (CHRV)	Alaska	2007-2010	56.2601	-158.721	N	Y	Y	0.320828	CHI	9172178	4232605	34845726	0.0160612	0.326378	229447	18.1997
xNDVEPSDV_AK_AF_CHI_783	Chignik Lake; Chignik River Braids (CHRV)	Alaska	2007-2010	56.2601	-158.721	N	Y	Y	0.306497	CHI	8524462	5794482	33773518	0.015567	0.443208	229449	23.5689
xNDVEPSDV_AK_AF_CHI_784	Chignik Lake; Chignik River Braids (CHRV)	Alaska	2007-2010	56.2601	-158.721	N	Y	Y	0.0970345	CHI	16730094	8775778	45098357	0.0207869	0.666514	229453	33.5243
xNDVEPSDV_AK_AF_CHI_785	Chignik Lake; Chignik River Braids (CHRV)	Alaska	2007-2010	56.2601	-158.721	N	Y	Y	0.151603	CHI	12791362	9308351	40821068	0.0188154	0.705788	229447	33.7741
xNDVEPSDV_AK_AF_CHI_786	Chignik Lake; Chignik River Braids (CHRV)	Alaska	2007-2010	56.2601	-158.721	N	Y	Y	0.253683	CHI	9455800	6616810	33659553	0.0155145	0.503366	229455	26.4261
xNDVEPSDV_AK_AF_CHI_787	Chignik Lake; Chignik River Braids (CHRV)	Alaska	2007-2010	56.2601	-158.721	N	Y	Y	0.199236	CHI	11379078	8368176	39019956	0.0179853	0.631691	229449	30.8931
xNDVEPSDV_AK_AF_CHI_788	Chignik Lake; Chignik River Braids (CHRV)	Alaska	2007-2010	56.2601	-158.721	N	Y	Y	0.096177	CHI	13725952	10906862	42023600	0.0193697	0.831778	229450	38.4643
xNDVEPSDV_AK_AF_CHI_789	Chignik Lake; Chignik River Braids (CHRV)	Alaska	2007-2010	56.2601	-158.721	N	Y	Y	0.0903261	CHI	13116490	8374829	42824021	0.0197386	0.642912	229444	32.1954
xNDVEPSDV_AK_AF_CHI_790	Chignik Lake; Chignik River Braids (CHRV)	Alaska	2007-2010	56.2601	-158.721	N	Y	Y	0.122114	CHI	9851278	7304670	44578856	0.0205475	0.560222	229450	28.5508
xNDVEPSDV_AK_AF_CHI_791	Chignik Lake; Chignik River Braids (CHRV)	Alaska	2007-2010	56.2601	-158.721	N	Y	Y	0.0814411	CHI	11254006	8485621	42818355	0.019736	0.650114	229450	32.1692
xNDVEPSDV_AK_AF_CHI_792	Chignik Lake; Chignik River Braids (CHRV)	Alaska	2007-2010	56.2601	-158.721	N	Y	Y	0.148364	CHI	8548456	6573463	40237190	0.0185463	0.50312	229448	27.0093
xNDVEPSDV_AK_AF_CHI_793	Chignik Lake; Chignik River Braids (CHRV)	Alaska	2007-2010	56.2601	-158.721	N	Y	Y	0.191753	CHI	9369680	7128477	38349160	0.0176761	0.546074	229452	28.763
xNDVEPSDV_AK_AF_CHI_794	Chignik Lake; Chignik River Braids (CHRV)	Alaska	2007-2010	56.2601	-158.721	N	Y	Y	0.0685989	CHI	11672020	8820705	43540146	0.0200687	0.681134	229448	33.2777
xNDVEPSDV_AK_AF_CHI_795	Chignik Lake; Chignik River Braids (CHRV)	Alaska	2007-2010	56.2601	-158.721	N	Y	Y	0.0922546	CHI	14402240	11582442	41728714	0.0192338	0.879187	229451	39.4895
xNDVEPSDV_AK_AF_CHI_796	Chignik Lake; Chignik River Braids (CHRV)	Alaska	2007-2010	56.2601	-158.721	N	Y	Y	0.167214	CHI	14274984	8938540	40264393	0.0185588	0.678894	229436	33.6746
xNDVEPSDV_AK_AF_CHI_797	Chignik Lake; Chignik River Braids (CHRV)	Alaska	2007-2010	56.2601	-158.721	N	Y	Y	0.0719118	CHI	12569718	10126258	45717501	0.0210723	0.782443	229434	36.8804
xNDVEPSDV_AK_AF_CHI_798	Chignik Lake; Chignik River Braids (CHRV)	Alaska	2007-2010	56.2601	-158.721	N	Y	Y	0.247449	CHI	10066528	7379904	37978522	0.0175052	0.559091	229443	29.0543
xNDVEPSDV_AK_AF_CHI_799	Chignik Lake; Chignik River Braids (CHRV)	Alaska	2007-2010	56.2601	-158.721	N	Y	Y	0.279237	CHI	8512660	5140114	35876537	0.0165364	0.393506	229446	21.6784
xNDVEPSDV_AK_AF_CHI_800	Chignik Lake; Chignik River Braids (CHRV)	Alaska	2007-2010	56.2601	-158.721	N	Y	Y	0.184318	CHI	12138028	9731578	40850474	0.018829	0.735677	229450	34.9971
xNDVEPSDV_AK_AF_CHI_801	Chignik Lake; Chignik River Fish and Game Weir (CHRV)	Alaska	2007-2010	56.261	-158.707	N	Y	Y	0.203102	CHI	9249908	7033947	39285501	0.0181076	0.541354	229448	28.8289
xNDVEPSDV_AK_AF_CHI_802	Chignik Lake; Chignik River Fish and Game Weir (CHRV)	Alaska	2007-2010	56.261	-158.707	N	Y	Y	0.145752	CHI	8835266	6805952	40948087	0.018874	0.526975	229451	28.3449
xNDVEPSDV_AK_AF_CHI_803	Chignik Lake; Chignik River FRI Camp (CHRV)	Alaska	2007-2010	56.254	-158.751	N	Y	Y	0.439616	CHI	4331432	2815159	29288057	0.0134996	0.216728	229449	12.8676
xNDVEPSDV_AK_AF_CHI_804	Chignik Lake; Chignik River FRI Camp (CHRV)	Alaska	2007-2010	56.254	-158.751	N	Y	Y	0.128866	CHI	19184120	7975173	43181285	0.0199033	0.608122	229451	31.3805
xNDVEPSDV_AK_AF_CHI_805	Chignik Lake; Chignik River FRI Camp (CHRV)	Alaska	2007-2010	56.254	-158.751	N	Y	Y	0.198135	CHI	10568082	8020511	37398551	0.0172379	0.609481	229445	30.5347
xNDVEPSDV_AK_AF_CHI_806	Chignik Lake; Chignik River FRI Camp (CHRV)	Alaska	2007-2010	56.254	-158.751	N	Y	Y	0.0952497	CHI	18217184	8675495	43219859	0.0199211	0.666708	229447	33.3853
xNDVEPSDV_AK_AF_CHI_807	Chignik Lake; Chignik River FRI Camp (CHRV)	Alaska	2007-2010	56.254	-158.751	N	Y	Y	0.0667793	CHI	12803738	10212904	43931222	0.020249	0.784324	229455	37.2945
xNDVEPSDV_AK_AF_CHI_808	Chignik Lake; Chignik River FRI Camp (CHRV)	Alaska	2007-2010	56.254	-158.751	N	Y	Y	0.0657171	CHI	12065660	8913027	45357382	0.0209063	0.691488	229452	33.5562
xNDVEPSDV_AK_AF_CHI_809	Chignik Lake; Chignik River FRI Camp (CHRV)	Alaska	2007-2010	56.254	-158.751	N	Y	Y	0.201761	CHI	9126922	7002729	37434233	0.0172544	0.538847	229449	27.9316
xNDVEPSDV_AK_AF_CHI_810	Chignik Lake; Chignik River FRI Camp (CHRV)	Alaska	2007-2010	56.254	-158.751	N	Y	Y	0.116672	CHI	10805740	7991088	40800533	0.018806	0.613649	229454	30.7703
xNDVEPSDV_AK_AF_CHI_811	Chignik Lake; Clark River Bay (CLRV)	Alaska	2007-2010	56.1967	-158.813	N	Y	Y	0.139287	CHI	10334564	7798993	41662623	0.0192033	0.595996	229450	30.8914
xNDVEPSDV_AK_AF_CHI_812	Chignik Lake; Clark River Bay (CLRV)	Alaska	2007-2010	56.1967	-158.813	N	Y	Y	0.100017	CHI	10249914	7668901	42721185	0.0196912	0.592083	229451	30.2336
xNDVEPSDV_AK_AF_CHI_813	Chignik Lake; Clark River Bay (CLRV)	Alaska	2007-2010	56.1967	-158.813	N	Y	Y	0.122971	CHI	9100864	6896014	40737980	0.0187771	0.531227	229450	27.6358
xNDVEPSDV_AK_AF_CHI_814	Chignik Lake; Clark River Bay (CLRV)	Alaska	2007-2010	56.1967	-158.813	N	Y	Y	0.208774	CHI	9439332	7400563	39548660	0.0182289	0.564656	229446	29.5972
xNDVEPSDV_AK_AF_CHI_815	Chignik Lake; Clark River Bay (CLRV)	Alaska	2007-2010	56.1967	-158.813	N	Y	Y	0.18945	CHI	9388880	6944657	39766650	0.0183294	0.532162	229446	28.327
xNDVEPSDV_AK_AF_CHI_816	Chignik Lake; Clark River Bay (CLRV)	Alaska	2007-2010	56.1967	-158.813	N	Y	Y	0.11837	CHI	11582440	7601800	43282860	0.0199501	0.584118	229447	29.517
xNDVEPSDV_AK_AF_CHI_817	Chignik Lake; Clark River Bay (CLRV)	Alaska	2007-2010	56.1967	-158.813	N	Y	Y	0.180822	CHI	9897516	7359545	40553708	0.0186922	0.561823	229449	29.468
xNDVEPSDV_AK_AF_CHI_818	Chignik Lake; Clark River Bay (CLRV)	Alaska	2007-2010	56.1967	-158.813	N	Y	Y	0.121004	CHI	11385652	7951436	41976121	0.0193478	0.610346	229449	31.4003
xNDVEPSDV_AK_AF_CHI_819	Chignik Lake; Clark River Bay (CLRV)	Alaska	2007-2010	56.1967	-158.813	N	Y	Y	0.118696	CHI	8771448	6813930	42728000	0.0196944	0.526705	229452	27.8262
xNDVEPSDV_AK_AF_CHI_820	Chignik Lake; Clark River Bay (CLRV)	Alaska	2007-2010	56.1967	-158.813	N	Y	Y	0.211077	CHI	7254842	5350637	38844359	0.0179043	0.411319	229449	22.809
xNDVEPSDV_AK_AF_CHI_821	Chignik Lake; Clark River Bay (CLRV)	Alaska	2007-2010	56.1967	-158.813	N	Y	Y	0.0962118	CHI	10937802	8543687	41617828	0.0191827	0.652901	229455	32.2514
xNDVEPSDV_AK_AF_CHI_822	Chignik Lake; Clark River Bay (CLRV)	Alaska	2007-2010	56.1967	-158.813	N	Y	Y	0.248202	CHI	9136096	6772108	37699911	0.0173768	0.51481	229445	26.676
xNDVEPSDV_AK_SS_A01_858	Karluk Lake, Kodiak Island	Alaska	2013	57.3761	-154.051	N	Y	N	0.0772576	A01	9748944	7002229	46123545	0.0212595	0.528405	229446	25.0749
xNDVEPSDV_AK_SS_A02_859	Karluk Lake, Kodiak Island	Alaska	2013	57.3761	-154.051	N	Y	N	0.115849	A02	7371626	5457744	42317823	0.0195053	0.412918	229444	19.6585
xNDVEPSDV_AK_SS_A02_860	Karluk Lake, Kodiak Island	Alaska	2013	57.3761	-154.051	N	Y	N	0.188079	A02	7847352	5920092	43599024	0.0200959	0.450529	229417	19.6018
xNDVEPSDV_AK_SS_A02_861	Karluk Lake, Kodiak Island	Alaska	2013	57.3761	-154.051	N	Y	N	0.184209	A02	6536134	4830232	44079494	0.0203173	0.367492	229444	17.1634
xNDVEPSDV_AK_SS_A02_862	Karluk Lake, Kodiak Island	Alaska	2013	57.3761	-154.051	N	Y	N	0.112458	A02	7564218	4921012	41988958	0.0193537	0.372732	229444	18.9522
xNDVEPSDV_AK_SS_A04_863	Karluk Lake, Kodiak Island	Alaska	2013	57.3761	-154.051	N	Y	N	0.0731829	A04	13197076	10019154	48607189	0.0224042	0.766151	229442	28.6684
xNDVEPSDV_AK_SS_A04_864	Karluk Lake, Kodiak Island	Alaska	2013	57.3761	-154.051	N	Y	N	0.0230114	A04	16841156	12526071	48460052	0.0223364	0.959044	229451	33.4927
xNDVEPSDV_AK_SS_A04_865	Karluk Lake, Kodiak Island	Alaska	2013	57.3761	-154.051	N	Y	N	0.0886153	A04	10480024	8170369	45250009	0.0208568	0.629917	229436	24.2097
xNDVEPSDV_AK_SS_A04_866	Karluk Lake, Kodiak Island	Alaska	2013	57.3761	-154.051	N	Y	N	0.124904	A04	9113964	6862184	45202353	0.0208349	0.526272	229436	21.8067
xNDVEPSDV_AK_SS_A04_867	Karluk Lake, Kodiak Island	Alaska	2013	57.3761	-154.051	N	Y	N	0.0543463	A04	13317208	9945333	47773727	0.0220201	0.766101	229438	26.848
xNDVEPSDV_AK_SS_A04_868	Karluk Lake, Kodiak Island	Alaska	2013	57.3761	-154.051	N	Y	N	0.0664789	A04	10788420	8268409	46637222	0.0214962	0.636507	229442	25.6537
xNDVEPSDV_AK_SS_A04_869	Karluk Lake, Kodiak Island	Alaska	2013	57.3761	-154.051	N	Y	N	0.0549558	A04	9324614	6480499	44613186	0.0205633	0.492983	229440	23.401
xNDVEPSDV_AK_SS_A04_870	Karluk Lake, Kodiak Island	Alaska	2013	57.3761	-154.051	N	Y	N	0.0445036	A04	12923850	9047388	48409975	0.0223133	0.683922	229443	28.3242
xNDVEPSDV_AK_SS_A04_871	Karluk Lake, Kodiak Island	Alaska	2013	57.3761	-154.051	N	Y	N	0.0413126	A04	13539036	10058805	46837197	0.0215884	0.77635	229445	28.8321
xNDVEPSDV_AK_SS_A04_872	Karluk Lake, Kodiak Island	Alaska	2013	57.3761	-154.051	N	Y	N	0.0630833	A04	8868886	5996565	45597206	0.0210169	0.454057	229440	21.7825
xNDVWPSDV_KUR_AN_A01_875	Aniva River, Sakhalin Island	Russia		46.7	142.52	N	Y	Y	0.0645591	A01	14818798	10534019	48082249	0.0221623	0.786618	229438	30.984
xNDVWPSDV_KUR_AN_A04_876	Urup, Kuril Archipelago, Russia	Kuril, Russia		46.2239	150.319	N	Y	N	0.357874	A04	5009706	3355746	42689866	0.0196768	0.250707	229445	12.1324
xNDVWPSDV_KUR_AN_A04_877	Urup, Kuril Archipelago, Russia	Kuril, Russia		46.2239	150.319	N	Y	Y	0.302448	A04	5200770	3630566	37951198	0.0174926	0.273074	229424	13.5855
xNDVWPSDV_KUR_AN_A04_881	Iturup, Kuril Archipelago, Russia	Kuril, Russia	1998	45.4442	148.835	N	Y	N	0.63752	A04	5559774	2426203	29813917	0.013742	0.176945	229437	7.83223
xNDVWPSDV_KUR_AN_A04_883	Kunashir, Kuril Archipelago, Russia	Kuril, Russia	1998	44.039	145.858	N	Y	N	0.654254	A04	2681304	1737730	36130204	0.0166533	0.131686	229435	6.34037
xNDVWPSDV_KUR_AN_A04_884	Onekotan, Kuril Archipelago, Russia	Kuril, Russia	1999	49.6178	154.825	N	Y	N	0.190007	A04	6796026	4569844	43984651	0.0202736	0.33981	229436	16.33
xNDVWPSDV_KUR_AN_A04_885	Onekotan, Kuril Archipelago, Russia	Kuril, Russia	1999	49.6178	154.825	N	Y	N	0.115001	A04	9406390	5977920	45163690	0.020817	0.440412	229437	20.421
xNDVWPSDV_KUR_AN_A04_886	Onekotan, Kuril Archipelago, Russia	Kuril, Russia	1999	49.6178	154.825	N	Y	N	0.176908	A04	7360954	5047165	47999322	0.0221241	0.371784	229442	18.1901
xNDVWPSDV_KUR_AN_A04_887	Onekotan, Kuril Archipelago, Russia	Kuril, Russia	1999	49.6178	154.825	N	Y	N	0.103025	A04	8647362	5904099	45995277	0.0212003	0.44208	229427	20.8421
xNDVWPSDV_KUR_AN_A04_888	Paramushir, Kuril Archipelago, Russia	Kuril, Russia	1997	50.2903	155.339	N	Y	N	0.101902	A04	8299956	5788979	44858597	0.0206764	0.437453	229447	21.1491
xNDVWPSDV_KUR_AN_A04_889	Paramushir, Kuril Archipelago, Russia	Kuril, Russia	1997	50.2903	155.339	N	Y	N	0.143715	A04	6752228	4882406	43625979	0.0201083	0.366565	229432	18.187
xNDVWPSDV_KUR_AN_A04_890	Sakhalin Island, Russia	Russia	1998	54.2886	142.814	N	Y	Y	0.0482822	A04	14040398	10669471	48212744	0.0222224	0.802594	229436	30.4641
xNDVWPSDV_KUR_AN_A04_891	Sakhalin Island, Russia	Russia	1998	54.2886	142.814	N	Y	Y	0.109398	A04	10251730	6028281	43966719	0.0202653	0.446747	229439	20.4376
xNDVWPSDV_KUR_AN_A04_892	Simushir, Kuril Archipelago, Russia	Kuril, Russia	1995	47.0958	152.137	N	Y	N	0.130994	A04	8798932	6654081	44454062	0.02049	0.505064	229422	21.466
xNDVWPSDV_KUR_AN_A04_893	Simushir, Kuril Archipelago, Russia	Kuril, Russia	1995	47.0958	152.137	N	Y	N	0.161106	A04	7106270	5075941	42580145	0.0196262	0.386309	229420	18.3852
xBTEPSDV_BC_NN_A04_897	Kitwanga River	BC	2020-2021	55.1006	-128.085	Y	Y	Y	0.128034	A04	10439846	5985446	46806244	0.0215741	0.431889	229418	18.9881
xBTEPSDV_BC_NN_A04_898	Kitwanga River	BC	2020-2021	55.1006	-128.085	Y	Y	Y	0.606316	A04	10607200	5911168	35790025	0.0164965	0.516134	229100	11.6802
xBTEPSDV_BC_NN_A04_899	Kitwanga River	BC	2020-2021	55.1006	-128.085	Y	Y	Y	0.129118	A04	11188680	6130752	43461419	0.0200324	0.437324	229428	19.4306
xBTEPSDV_BC_NN_A04_900	Kitwanga River	BC	2020-2021	55.1006	-128.085	Y	Y	Y	0.091384	A04	10623524	6325795	45963939	0.0211859	0.462907	229419	21.0443
xBTEPSDV_BC_NN_A04_901	Kitwanga River	BC	2020-2021	55.1006	-128.085	Y	Y	Y	0.127586	A04	8986890	5487819	42900520	0.0197739	0.397104	229412	18.8319
xBTEPSDV_BC_NN_A04_902	Kitwanga River	BC	2020-2021	55.1006	-128.085	Y	Y	Y	0.283803	A04	7949520	4382041	39585837	0.0182461	0.317545	229433	15.1379
xBTEPSDV_BC_NN_A04_903	Kitwanga River	BC	2020-2021	55.1006	-128.085	Y	Y	Y	0.0690822	A04	12060396	7359214	45971607	0.0211894	0.529608	229422	24.2899
xBTEPSDV_BC_NN_A04_904	Kitwanga River	BC	2020-2021	55.1006	-128.085	Y	Y	Y	0.0663614	A04	9848396	6483074	46840617	0.02159	0.485259	229411	22.9849
xBTEPSDV_BC_NN_A04_905	Kitwanga River	BC	2020-2021	55.1006	-128.085	Y	Y	Y	0.0811059	A04	14164618	10945499	50918416	0.0234695	0.844129	229419	27.1445
xBTEPSDV_BC_NN_A04_906	Kitwanga River	BC	2020-2021	55.1006	-128.085	Y	Y	Y	0.0713502	A04	13417010	7764881	49542847	0.0228355	0.597157	229418	25.0556
xBTEPSDV_BC_NN_A04_907	Kitwanga River	BC	2020-2021	55.1006	-128.085	Y	Y	Y	0.225626	A04	10297916	5648637	42859746	0.0197551	0.402803	229413	17.2798
xBTEPSDV_BC_NN_A04_908	Kitwanga River	BC	2020-2021	55.1006	-128.085	Y	Y	Y	0.0899474	A04	11530980	6542826	45805979	0.0211131	0.4733	229415	20.7788
xBTEPSDV_BC_NN_A04_909	Kitwanga River	BC	2020-2021	55.1006	-128.085	Y	Y	Y	0.08441	A04	9338342	6718489	48345018	0.0222834	0.513798	229426	22.5127
BT-KLK01-17-001	Kootenay Lake	BC	2017	49.57	-116.83	N	N	Y	0.0874536	BTShuswap	14688668	8808935	72130422	0.0332467	0.669959	229652	24.7996
BT-KLK01-17-003	Kootenay Lake	BC	2017	49.57	-116.83	N	N	Y	0.0636812	BTShuswap	15317878	9901230	65373686	0.0301323	0.763075	229626	25.6285
BT-KLK01-17-005	Kootenay Lake	BC	2017	49.57	-116.83	N	N	Y	0.0463291	BTShuswap	15975086	10947815	60647700	0.027954	0.839618	229677	28.5072
BT-KLK01-17-007	Kootenay Lake	BC	2017	49.57	-116.83	N	N	Y	0.0568342	BTShuswap	13953054	9716732	55772498	0.0257069	0.74896	229638	25.3803
BT-KLK01-17-008	Kootenay Lake	BC	2017	49.57	-116.83	N	N	Y	0.636001	BTShuswap	5523436	2967814	48843650	0.0225132	0.230634	229569	7.18543
BT-KLK01-17-009	Kootenay Lake	BC	2017	49.57	-116.83	N	N	Y	0.0598951	BTShuswap	12726970	8621296	65921151	0.0303847	0.666874	229609	24.3006
BT-KLK01-17-010	Kootenay Lake	BC	2017	49.57	-116.83	N	N	Y	0.364554	BTShuswap	7469124	4709419	52032130	0.0239829	0.369181	229647	13.3997
BT-KLK01-17-011	Kootenay Lake	BC	2017	49.57	-116.83	N	N	Y	0.174289	BTShuswap	10681454	6344260	57365037	0.0264409	0.493374	229674	18.6506
BT-KLK01-17-012	Kootenay Lake	BC	2017	49.57	-116.83	N	N	Y	0.071456	BTShuswap	15002066	8803106	48616892	0.0224087	0.666331	229658	25.4888
BT-KLK01-17-013	Kootenay Lake	BC	2017	49.57	-116.83	N	N	Y	0.0882215	BTShuswap	12118848	7856343	58626831	0.0270225	0.601856	229672	22.7936
BT-KLK01-17-014	Kootenay Lake	BC	2017	49.57	-116.83	N	N	Y	0.0705175	BTShuswap	12886138	7892672	59202265	0.0272878	0.607495	229666	23.5112
BT-KLK01-17-015	Kootenay Lake	BC	2017	49.57	-116.83	N	N	Y	0.0921782	BTShuswap	18771864	10239101	61100458	0.0281627	0.741655	229633	26.2552
BT-KLK01-17-016	Kootenay Lake	BC	2017	49.57	-116.83	N	N	Y	0.048878	BTShuswap	16143096	11488287	63199512	0.0291302	0.888832	229641	28.9305
BT-KLK01-17-017	Kootenay Lake	BC	2017	49.57	-116.83	N	N	Y	0.279436	BTShuswap	9734838	5555250	62756983	0.0289262	0.428083	229606	15.0696
BT-KLK01-17-018	Kootenay Lake	BC	2017	49.57	-116.83	N	N	Y	0.0375411	BTShuswap	14248756	9633889	59756689	0.0275433	0.734536	229656	27.7831
BT-KLK01-17-019	Kootenay Lake	BC	2017	49.57	-116.83	N	N	Y	0.0591058	BTShuswap	17262352	9837640	49999563	0.023046	0.735822	229624	27.087
BT-KLK01-17-020	Kootenay Lake	BC	2017	49.57	-116.83	N	N	Y	0.0300009	BTShuswap	18865300	11353916	57882590	0.0266795	0.850583	229645	31.4576
BT-KLK01-17-021	Kootenay Lake	BC	2017	49.57	-116.83	N	N	Y	0.0638731	BTShuswap	14672102	8555256	49278449	0.0227136	0.656806	229613	26.5573
BT-KLK01-17-022	Kootenay Lake	BC	2017	49.57	-116.83	N	N	Y	0.107813	BTShuswap	13637480	8500829	73992642	0.034105	0.654392	229612	22.6439
BT-KLK01-17-023	Kootenay Lake	BC	2017	49.57	-116.83	N	N	Y	0.123832	BTShuswap	13501016	8065190	61501479	0.0283475	0.602327	229594	24.1159
BT-KLK01-17-024	Kootenay Lake	BC	2017	49.57	-116.83	N	N	Y	0.0785376	BTShuswap	12124232	7430396	50582763	0.0233148	0.586076	229650	21.7794
BT-CAR01-21-048	Quesnel Lake	BC	2021	52.53	-121.12	N	N	Y	0.0371784	BTShuswap	13351618	8651354	43253723	0.0199367	0.667822	229631	26.7647
BT-CAR01-21-049	Quesnel Lake	BC	2021	52.53	-121.12	N	N	Y	0.0652383	BTShuswap	16112798	12274997	45798983	0.0211099	0.958903	229627	26.0621
BT-CAR01-21-050	Quesnel Lake	BC	2021	52.53	-121.12	N	N	Y	0.0357173	BTShuswap	14181056	9717253	45162044	0.0208163	0.750805	229683	27.6263
BT-CAR01-21-051	Quesnel Lake	BC	2021	52.53	-121.12	N	N	Y	0.0857152	BTShuswap	12071726	7324432	42214907	0.0194579	0.559907	229659	23.8113
BT-CAR01-21-052	Quesnel Lake	BC	2021	52.53	-121.12	N	N	Y	0.0387249	BTShuswap	12865508	8682783	43624010	0.0201074	0.668195	229667	26.8467
BT-CAR01-21-053	Quesnel Lake	BC	2021	52.53	-121.12	N	N	Y	0.114554	BTShuswap	12360340	7479042	40818586	0.0188143	0.558839	229653	23.5191
BT-CAR01-21-060	Quesnel Lake	BC	2021	52.53	-121.12	N	N	Y	0.0669127	BTShuswap	14283968	8486914	42683804	0.019674	0.642872	229648	26.5372
BT-CAR01-21-061	Quesnel Lake	BC	2021	52.53	-121.12	N	N	Y	0.0676912	BTShuswap	17136936	10133945	50805989	0.0234177	0.780322	229604	28.2383
BT-CAR01-21-062	Quesnel Lake	BC	2021	52.53	-121.12	N	N	Y	0.0272919	BTShuswap	17194004	11409129	44774198	0.0206375	0.873569	229674	31.4714
BT-CAR01-21-063	Quesnel Lake	BC	2021	52.53	-121.12	N	N	Y	0.0762873	BTShuswap	10753692	7321135	43252041	0.0199359	0.566349	229660	23.7377
BT-CAR01-21-064	Quesnel Lake	BC	2021	52.53	-121.12	N	N	Y	0.339192	BTShuswap	10415068	5530766	37778038	0.0174128	0.412593	229656	17.3256
BT-CAR01-21-065	Quesnel Lake	BC	2021	52.53	-121.12	N	N	Y	0.154942	BTShuswap	15739700	8456693	40345008	0.018596	0.621485	229674	25.3191
BT-CAR01-21-072	Quesnel Lake	BC	2021	52.53	-121.12	N	N	Y	0.0548185	BTShuswap	13141710	9122542	43988390	0.0202753	0.711378	229629	24.9483
BT-CAR01-21-073	Quesnel Lake	BC	2021	52.53	-121.12	N	N	Y	0.0501685	BTShuswap	16158904	11871622	46129118	0.021262	0.92693	229640	27.3763
BT-CAR01-21-074	Quesnel Lake	BC	2021	52.53	-121.12	N	N	Y	0.0297022	BTShuswap	19689370	12113411	44536951	0.0205282	0.903691	229646	33.7685
BT-CAR01-21-075	Quesnel Lake	BC	2021	52.53	-121.12	N	N	Y	0.03544	BTShuswap	16491456	10128164	43562373	0.020079	0.774711	229658	30.3418
BT-CAR01-21-076	Quesnel Lake	BC	2021	52.53	-121.12	N	N	Y	0.0278465	BTShuswap	17716758	11204381	44218721	0.0203815	0.849017	229639	32.5339
BT-CAR01-21-077	Quesnel Lake	BC	2021	52.53	-121.12	N	N	Y	0.10808	BTShuswap	10686466	6691174	42175507	0.0194397	0.52039	229675	21.4175
BT-CAR01-21-084	Quesnel Lake	BC	2021	52.53	-121.12	N	N	Y	0.0460411	BTShuswap	15417728	10545434	46591803	0.0214753	0.813787	229646	27.9225
BT-CAR01-21-085	Quesnel Lake	BC	2021	52.53	-121.12	N	N	Y	0.0352694	BTShuswap	15990852	10826975	45719640	0.0210733	0.822075	229657	30.2853
BT-CAR01-21-086	Quesnel Lake	BC	2021	52.53	-121.12	N	N	Y	0.105595	BTShuswap	11572696	6713916	42532286	0.0196042	0.51651	229680	21.7237
BT-CAR01-21-087	Quesnel Lake	BC	2021	52.53	-121.12	N	N	Y	0.033435	BTShuswap	17018768	10549668	45008052	0.0207453	0.819362	229666	28.8992
BT-CAR01-21-088	Quesnel Lake	BC	2021	52.53	-121.12	N	N	Y	0.322053	BTShuswap	7426102	4245716	36929995	0.0170219	0.329419	229625	14.7918
BT-CAR01-21-089	Quesnel Lake	BC	2021	52.53	-121.12	N	N	Y	0.27501	BTShuswap	10550066	5717987	39149584	0.018045	0.430055	229668	18.1089
								Mean	0.143637
Notes:								SD	0.12047
Library preparation and sequencing occurred between August 2019 and July 2023 and was performed
across an array of different Illumina machines with different sequencing
throughputs.
Some of the older libraries were prepared in a single 96 well plate and contained only 94 samples and
2 negative controls and more recent libraries were prepared in as many as 7 plates and had as many as 658 samples and 14 negative controls.
Samples sequenced in the A01 run were sequenced twice as the first run generated fewer than expected reads. .
For those samples, two BAM files
were created and merged using
Samtools merge.
Samtools depth statistics are across all sites in the reference genome including those with zero coverage.
MapQ20 = the number of reads with a minimum mapping quality of 20
%genome Q20 = estimated percentage of genome covered at a minimum mapping quality of 20
